# Supplementary material for: Geographic-genetic analysis of Plasmodium falciparum parasite populations from surveys of primary school children in Western Kenya
Source: Wellcome Open Res. 2017 Sep 5;2:29. Originally published 2017 Apr 20. [Version 2] doi: 10.12688/wellcomeopenres.11228.2 (PMC5527688; doi:10.12688/wellcomeopenres.11228.2)
Supplement: Dataset 1: Genotyping results for 111 single nucleotide polymorphisms (SNPs) typed in 2486 Plasmodium falciparum samples collected from primary school children during a parasitological survey in western Kenya in 2009 and 2010. — The columns contain the following information: sample_id, unique sample identifier; admin1, provincial location of school; district_name, district location of school; date_visit, date of sample collection; assay_code, name of assay; allele1 and allele2, alternative alleles at a specific SNP position; result, genotype call after processing; allele_ratio1, proportion of allele 1; allele_ratio2, proportion of allele 2; pass_fail, coding of SNP based on availability of valid genotype (pass=1) or lack of a valid genotype (fail=0). Geospatial data for individual school locations is considered sensitive data and therefore cannot be made open access. However, it can be accessed through a request to our data governance committee at dgc@kemri-wellcome.org. The criteria for such access is specified in detail in the data sharing guidelines under which the DGC operates, and relates to a) addressing health research, b)operating within the bounds of informed consent, c)complying with confidentiality procedures, d) mitigating potential harm to participants in research. [file wellcomeopenres-2-13595-s0000.tgz › Dataset1_Genotypingresultsfor111SNPsin2486samples.xlsx]

## Sheet: Sheet1
sample_id	admin1	district_name	date_visit	assay_code	allele1	allele2	result	allele_ratio1	allele_ratio2	pass_fail
200983	Nyanza	HOMA BAY	2009-10-15	MAL7P1_176_MAL7_1415763	C	G	G	0	1	1
200983	Nyanza	HOMA BAY	2009-10-15	Pfmdr1_Y184F_A	A	T	A	0.987955	0.0120455	1
200983	Nyanza	HOMA BAY	2009-10-15	PFF0990c_MAL6_849882	A	G	G	0.0133333	0.986667	1
200983	Nyanza	HOMA BAY	2009-10-15	MAL7P1_176_MAL7_1414352	A	G	A	0.976444	0.0235556	1
200983	Nyanza	HOMA BAY	2009-10-15	MAL7P1_176_MAL7_1415845	A	T	A	0.995444	0.00455556	1
200983	Nyanza	HOMA BAY	2009-10-15	PF11_0347_MAL11_1302186	C	G	G	0	1	1
200983	Nyanza	HOMA BAY	2009-10-15	MAL7P1_176_MAL7_1415442	A	G	A	1	0	1
200983	Nyanza	HOMA BAY	2009-10-15	MAL7P1_177_MAL7_1428081	A	G	G	0	1	1
200983	Nyanza	HOMA BAY	2009-10-15	PF10_0078_MAL10_323640	A	T	A	1	0	1
200983	Nyanza	HOMA BAY	2009-10-15	PF13_0019_MAL13_171448	A	C	C	0.078	0.922	1
200983	Nyanza	HOMA BAY	2009-10-15	PF07_0129_MAL7_1424709	C	T	T	0.0586047	0.941395	1
200983	Nyanza	HOMA BAY	2009-10-15	Pf_PF08_0002_MAL8_1315720	A	G	G	0	1	1
200983	Nyanza	HOMA BAY	2009-10-15	PfEBA175_G1100D_A	A	G	G	0	1	1
200983	Nyanza	HOMA BAY	2009-10-15	Pf_MAL7P1_38_MAL7_562446	A	G	A	1	0	1
200983	Nyanza	HOMA BAY	2009-10-15	Pf_PFC0350c_MAL3_359206	G	T	G	0.894483	0.105517	1
200983	Nyanza	HOMA BAY	2009-10-15	Pf_PFD1160w_MAL4_1104525	A	C	C	0.061	0.939	1
200983	Nyanza	HOMA BAY	2009-10-15	PFE1355c_MAL5_1134201	A	G	A	1	0	1
200983	Nyanza	HOMA BAY	2009-10-15	PFI1010w_MAL9_845479	C	T	C	0.908444	0.0915556	1
200983	Nyanza	HOMA BAY	2009-10-15	Pf_PFF0175c_MAL6_145371	C	T	T	0	1	1
200983	Nyanza	HOMA BAY	2009-10-15	Pf_PFD1160w_MAL4_1111077	A	G	A	0.982111	0.0178889	1
200983	Nyanza	HOMA BAY	2009-10-15	PFE0430w_MAL5_358599	A	C	C	0.118556	0.881444	1
200983	Nyanza	HOMA BAY	2009-10-15	PFD0590c_MAL4_535833	A	T	T	0.0716471	0.928353	1
200983	Nyanza	HOMA BAY	2009-10-15	MAL7P1_176_MAL7_1415420	A	C	A	1	0	1
200983	Nyanza	HOMA BAY	2009-10-15	PF11_0351_MAL11_1320850	A	G	A	0.927416	0.0725843	1
200983	Nyanza	HOMA BAY	2009-10-15	Pf_rs45333827	A	G	A	1	0	1
200983	Nyanza	HOMA BAY	2009-10-15	PFE1015c_MAL5_836682	A	C	A	0.973778	0.0262222	1
200983	Nyanza	HOMA BAY	2009-10-15	MAL7P1_176_MAL7_1417189	C	T	T	0.0927273	0.907273	1
200983	Nyanza	HOMA BAY	2009-10-15	PF07_0129_MAL7_1425627	G	T	T	0.0496667	0.950333	1
200983	Nyanza	HOMA BAY	2009-10-15	Pf_PF08_0002_MAL8_1316882	A	G	G	0	1	1
200983	Nyanza	HOMA BAY	2009-10-15	PF14_0153_MAL14_625051	A	T	A	0.973222	0.0267778	1
200983	Nyanza	HOMA BAY	2009-10-15	Pf_PFD0100c_MAL4_139876	A	G	A	0.894205	0.105795	1
200983	Nyanza	HOMA BAY	2009-10-15	PFE0805w_MAL5_669004	A	G	G	0.0693182	0.930682	1
200983	Nyanza	HOMA BAY	2009-10-15	MAL7P1_176_MAL7_1414864	A	C	C	0.0819318	0.918068	1
200983	Nyanza	HOMA BAY	2009-10-15	PF11_0344_MAL11_1294376	G	T	G	0.956556	0.0434444	1
200983	Nyanza	HOMA BAY	2009-10-15	MAL7P1_176_MAL7_1413932	C	G	CG	0.815222	0.184778	1
200983	Nyanza	HOMA BAY	2009-10-15	Pf_PF08_0002_MAL8_1312312	C	G	C	0.935889	0.0641111	1
200983	Nyanza	HOMA BAY	2009-10-15	Pf_PFL0035c_MAL12_63177	C	G	C	0.906023	0.0939773	1
200983	Nyanza	HOMA BAY	2009-10-15	PF11_0147_MAL11_536092	C	T	T	0.0544444	0.945556	1
200983	Nyanza	HOMA BAY	2009-10-15	Pf_PFC0325c_MAL3_328977	A	C	C	0.0558889	0.944111	1
200983	Nyanza	HOMA BAY	2009-10-15	MAL13P1_216_MAL13_1717390	G	T	T	0	1	1
200983	Nyanza	HOMA BAY	2009-10-15	PFF1225c_MAL6_1027654	A	G	A	0.991222	0.00877778	1
200983	Nyanza	HOMA BAY	2009-10-15	Pf_PFB0305c-a_MAL2_276069	C	T	C	0.960795	0.0392045	1
200983	Nyanza	HOMA BAY	2009-10-15	PFI0255c_MAL9_246426	A	G	A	1	0	1
200983	Nyanza	HOMA BAY	2009-10-15	Pf_PF14_0101_MAL14_407355	C	G	C	0.929556	0.0704444	1
200983	Nyanza	HOMA BAY	2009-10-15	Pf_PF08_0002_MAL8_1312062	A	G	G	0	1	1
200983	Nyanza	HOMA BAY	2009-10-15	PF07_0129_MAL7_1424575	A	G	G	0.0810227	0.918977	1
200983	Nyanza	HOMA BAY	2009-10-15	Pf_PF11_0483_MAL11_1890818	A	T	A	1	0	1
200983	Nyanza	HOMA BAY	2009-10-15	MAL7P1_17_MAL7_242868	G	T	G	0.899667	0.100333	1
200983	Nyanza	HOMA BAY	2009-10-15	PFD0860w_MAL4_792286	C	T	C	0.816222	0.183778	1
200983	Nyanza	HOMA BAY	2009-10-15	Pf_PF13_0075_MAL13_103161	C	T	C	0.962222	0.0377778	1
200983	Nyanza	HOMA BAY	2009-10-15	PF11_0344_MAL11_1295620	A	T	T	0	1	1
200983	Nyanza	HOMA BAY	2009-10-15	Pf_PFD0100c_MAL4_140864	A	G	A	0.957	0.043	1
200983	Nyanza	HOMA BAY	2009-10-15	Pf_PF14_0747_MAL14_3194986	C	T	T	0.0464444	0.953556	1
200983	Nyanza	HOMA BAY	2009-10-15	MAL7P1_176_MAL7_1414453	G	T	G	0.857222	0.142778	1
200983	Nyanza	HOMA BAY	2009-10-15	MAL7P1_176_MAL7_1413859	G	T	T	0.032	0.968	1
200983	Nyanza	HOMA BAY	2009-10-15	PFI0460w_MAL9_431939	C	T	T	0.0367416	0.963258	1
200983	Nyanza	HOMA BAY	2009-10-15	PF11_0344_MAL11_1294353	A	C	C	0.076	0.924	1
200983	Nyanza	HOMA BAY	2009-10-15	Pf_PFD0705c_MAL4_666173	A	C	C	0.0377778	0.962222	1
200983	Nyanza	HOMA BAY	2009-10-15	PF11_0052_MAL11_179807	G	T	T	0.0256471	0.974353	1
200983	Nyanza	HOMA BAY	2009-10-15	Pf_PFA0625w_MAL1_496537	A	G	G	0.0201111	0.979889	1
200983	Nyanza	HOMA BAY	2009-10-15	PF14_0179_MAL14_772431	G	T	T	0	1	1
200983	Nyanza	HOMA BAY	2009-10-15	MAL13P1_346_MAL13_2731153	A	G	G	0.0661111	0.933889	1
200983	Nyanza	HOMA BAY	2009-10-15	MAL7P1_176_MAL7_1417304	G	T	G	1	0	1
200983	Nyanza	HOMA BAY	2009-10-15	MAL7P1_176_MAL7_1413900	A	G	A	1	0	1
200983	Nyanza	HOMA BAY	2009-10-15	Pf_PF14_0746_MAL14_3190053	C	T	T	0	1	1
200983	Nyanza	HOMA BAY	2009-10-15	PFB0265c_MAL2_242618	A	G	A	1	0	1
200983	Nyanza	HOMA BAY	2009-10-15	Pf_PFA0410w_MAL1_340657	A	C	AC	0.123667	0.876333	1
200983	Nyanza	HOMA BAY	2009-10-15	PFD0565c_MAL4_523108	A	G	G	0.00555556	0.994444	1
200983	Nyanza	HOMA BAY	2009-10-15	Pf_PFD0100c_MAL4_140623	C	T	T	0	1	1
200983	Nyanza	HOMA BAY	2009-10-15	PF11_0162_MAL11_584404	A	T	T	0	1	1
200983	Nyanza	HOMA BAY	2009-10-15	MAL7P1_176_MAL7_1417607	A	G	A	1	0	1
200983	Nyanza	HOMA BAY	2009-10-15	Pf_PFI0240c_MAL9_225540	C	T	C	1	0	1
200983	Nyanza	HOMA BAY	2009-10-15	Pf_PF07_0044_MAL7_536976	C	T	CT	0.154556	0.845444	1
200983	Nyanza	HOMA BAY	2009-10-15	PFL0410w_MAL12_382395	C	T	C	0.984889	0.0151111	1
200983	Nyanza	HOMA BAY	2009-10-15	MAL7P1_178_MAL7_1435585	A	G	A	0.973222	0.0267778	1
200983	Nyanza	HOMA BAY	2009-10-15	MAL8P1_109_MAL8_527940	A	G	A	0.858111	0.141889	1
200983	Nyanza	HOMA BAY	2009-10-15	MAL7P1_176_MAL7_1415733	A	G	AG	0.559213	0.440787	1
200983	Nyanza	HOMA BAY	2009-10-15	MAL7P1_176_MAL7_1414177	C	T	T	0	1	1
200983	Nyanza	HOMA BAY	2009-10-15	Pf_PF08_0002_MAL8_1316409	A	G	A	0.975667	0.0243333	1
200983	Nyanza	HOMA BAY	2009-10-15	MAL7P1_176_MAL7_1414874	G	T	T	0	1	1
200983	Nyanza	HOMA BAY	2009-10-15	PFL1210w_MAL12_1020461	C	T	T	0	1	1
200983	Nyanza	HOMA BAY	2009-10-15	PF07_0066_MAL7_761120	C	T	T	0.00466667	0.995333	1
200983	Nyanza	HOMA BAY	2009-10-15	PFE0805w_MAL5_668974	C	G	CG	0.606	0.394	1
200983	Nyanza	HOMA BAY	2009-10-15	MAL7P1_176_MAL7_1415949	A	G	G	0.0613333	0.938667	1
200983	Nyanza	HOMA BAY	2009-10-15	MAL8P1_78_MAL8_761527	A	T	A	1	0	1
200983	Nyanza	HOMA BAY	2009-10-15	MAL7P1_176_MAL7_1415888	C	G	G	0.031	0.969	1
200983	Nyanza	HOMA BAY	2009-10-15	MAL7P1_176_MAL7_1414436	G	T	G	0.944	0.056	1
200983	Nyanza	HOMA BAY	2009-10-15	Pf_PFL1435c_MAL12_1221469	C	T	C	0.989545	0.0104545	1
200983	Nyanza	HOMA BAY	2009-10-15	PF11_0347_MAL11_1305885	C	T	X	NA	NA	0
200983	Nyanza	HOMA BAY	2009-10-15	Pf_PFD1160w_MAL4_1105671	C	T	X	1	0	0
200983	Nyanza	HOMA BAY	2009-10-15	Pf_PF07_0053_MAL7_682814	C	T	X	1	0	0
200983	Nyanza	HOMA BAY	2009-10-15	MAL7P1_176_MAL7_1416452	A	G	X	0.367614	0.632386	0
200983	Nyanza	HOMA BAY	2009-10-15	Pf_PFC0125w_MAL3_138918	C	T	X	NA	NA	0
200983	Nyanza	HOMA BAY	2009-10-15	MAL7P1_176_MAL7_1414254	A	T	X	NA	NA	0
200983	Nyanza	HOMA BAY	2009-10-15	DHFRN51I_C	A	T	X	NA	NA	0
200983	Nyanza	HOMA BAY	2009-10-15	MAL7P1_176_MAL7_1414954	C	T	X	NA	NA	0
200983	Nyanza	HOMA BAY	2009-10-15	PF14_0093_MAL14_371220	C	T	X	NA	NA	0
200983	Nyanza	HOMA BAY	2009-10-15	Pf_PFD1160w_MAL4_1107330	A	G	X	0	1	0
200983	Nyanza	HOMA BAY	2009-10-15	PF11_0349_MAL11_1313978	G	T	X	NA	NA	0
200983	Nyanza	HOMA BAY	2009-10-15	Pf_PFD0660w_MAL4_622635	A	G	X	NA	NA	0
200983	Nyanza	HOMA BAY	2009-10-15	PF14_0153_MAL14_628077	A	G	X	NA	NA	0
200983	Nyanza	HOMA BAY	2009-10-15	MAL7P1_176_MAL7_1418020	A	T	X	NA	NA	0
200983	Nyanza	HOMA BAY	2009-10-15	PfEBA175_L300L_A	C	T	X	NA	NA	0
200983	Nyanza	HOMA BAY	2009-10-15	MAL13P1_242_MAL13_1924427_A	A	G	X	NA	NA	0
200983	Nyanza	HOMA BAY	2009-10-15	PFF0695w_MAL6_605108	C	T	X	NA	NA	0
200983	Nyanza	HOMA BAY	2009-10-15	MAL7P1_176_MAL7_1414207	A	G	X	NA	NA	0
200983	Nyanza	HOMA BAY	2009-10-15	MAL13P1_301_MAL13_2412172	C	T	X	NA	NA	0
200983	Nyanza	HOMA BAY	2009-10-15	MAL7P1_176_MAL7_1416124	A	C	X	0.0567778	0.943222	0
200983	Nyanza	HOMA BAY	2009-10-15	DHFRI164L_B	A	T	X	NA	NA	0
200983	Nyanza	HOMA BAY	2009-10-15	Pf_PFD0100c_MAL4_136088	C	G	X	NA	NA	0
200983	Nyanza	HOMA BAY	2009-10-15	Pf_PFD0735c_MAL4_680773	A	T	X	NA	NA	0
200984	Nyanza	HOMA BAY	2009-10-15	MAL7P1_17_MAL7_242868	G	T	G	0.853667	0.146333	1
200984	Nyanza	HOMA BAY	2009-10-15	PFE0430w_MAL5_358599	A	C	C	0.124889	0.875111	1
200984	Nyanza	HOMA BAY	2009-10-15	Pf_PFL1435c_MAL12_1221469	C	T	CT	0.431932	0.568068	1
200984	Nyanza	HOMA BAY	2009-10-15	Pf_PF08_0002_MAL8_1315720	A	G	AG	0.606932	0.393068	1
200984	Nyanza	HOMA BAY	2009-10-15	MAL7P1_176_MAL7_1417189	C	T	T	0.0676136	0.932386	1
200984	Nyanza	HOMA BAY	2009-10-15	Pf_PFB0305c-a_MAL2_276069	C	T	C	1	0	1
200984	Nyanza	HOMA BAY	2009-10-15	MAL13P1_216_MAL13_1717390	G	T	T	0	1	1
200984	Nyanza	HOMA BAY	2009-10-15	Pf_PFC0350c_MAL3_359206	G	T	G	0.941954	0.058046	1
200984	Nyanza	HOMA BAY	2009-10-15	MAL7P1_176_MAL7_1415949	A	G	G	0.0393333	0.960667	1
200984	Nyanza	HOMA BAY	2009-10-15	PF13_0019_MAL13_171448	A	C	C	0.0598889	0.940111	1
200984	Nyanza	HOMA BAY	2009-10-15	Pf_PFD1160w_MAL4_1104525	A	C	C	0.0543333	0.945667	1
200984	Nyanza	HOMA BAY	2009-10-15	PFL1210w_MAL12_1020461	C	T	T	0	1	1
200984	Nyanza	HOMA BAY	2009-10-15	MAL7P1_176_MAL7_1415888	C	G	G	0.0323333	0.967667	1
200984	Nyanza	HOMA BAY	2009-10-15	MAL7P1_176_MAL7_1413932	C	G	G	0	1	1
200984	Nyanza	HOMA BAY	2009-10-15	MAL7P1_176_MAL7_1414874	G	T	T	0	1	1
200984	Nyanza	HOMA BAY	2009-10-15	MAL7P1_176_MAL7_1414177	C	T	T	0.007	0.993	1
200984	Nyanza	HOMA BAY	2009-10-15	Pf_PF08_0002_MAL8_1316882	A	G	AG	0.499333	0.500667	1
200984	Nyanza	HOMA BAY	2009-10-15	Pf_PF08_0002_MAL8_1312062	A	G	AG	0.892444	0.107556	1
200984	Nyanza	HOMA BAY	2009-10-15	PF07_0129_MAL7_1424709	C	T	T	0.0894186	0.910581	1
200984	Nyanza	HOMA BAY	2009-10-15	PFB0265c_MAL2_242618	A	G	A	0.971333	0.0286667	1
200984	Nyanza	HOMA BAY	2009-10-15	MAL7P1_176_MAL7_1413900	A	G	A	0.994667	0.00533333	1
200984	Nyanza	HOMA BAY	2009-10-15	PfEBA175_G1100D_A	A	G	AG	0.363	0.637	1
200984	Nyanza	HOMA BAY	2009-10-15	PF11_0162_MAL11_584404	A	T	T	0	1	1
200984	Nyanza	HOMA BAY	2009-10-15	MAL7P1_176_MAL7_1414864	A	C	C	0.0444318	0.955568	1
200984	Nyanza	HOMA BAY	2009-10-15	MAL8P1_109_MAL8_527940	A	G	A	0.886667	0.113333	1
200984	Nyanza	HOMA BAY	2009-10-15	Pf_PF14_0746_MAL14_3190053	C	T	T	0	1	1
200984	Nyanza	HOMA BAY	2009-10-15	MAL7P1_176_MAL7_1417304	G	T	G	1	0	1
200984	Nyanza	HOMA BAY	2009-10-15	MAL7P1_176_MAL7_1415420	A	C	AC	0.301333	0.698667	1
200984	Nyanza	HOMA BAY	2009-10-15	Pf_PFI0240c_MAL9_225540	C	T	C	0.997222	0.00277778	1
200984	Nyanza	HOMA BAY	2009-10-15	PFE0805w_MAL5_668974	C	G	CG	0.387333	0.612667	1
200984	Nyanza	HOMA BAY	2009-10-15	PFD0590c_MAL4_535833	A	T	A	0.932118	0.0678824	1
200984	Nyanza	HOMA BAY	2009-10-15	PFI0255c_MAL9_246426	A	G	A	1	0	1
200984	Nyanza	HOMA BAY	2009-10-15	PF11_0344_MAL11_1295620	A	T	A	1	0	1
200984	Nyanza	HOMA BAY	2009-10-15	Pf_PFD0100c_MAL4_140623	C	T	CT	0.861556	0.138444	1
200984	Nyanza	HOMA BAY	2009-10-15	PFL0410w_MAL12_382395	C	T	C	1	0	1
200984	Nyanza	HOMA BAY	2009-10-15	PFF0990c_MAL6_849882	A	G	G	0.0242222	0.975778	1
200984	Nyanza	HOMA BAY	2009-10-15	MAL8P1_78_MAL8_761527	A	T	A	1	0	1
200984	Nyanza	HOMA BAY	2009-10-15	Pf_PF08_0002_MAL8_1312312	C	G	CG	0.073	0.927	1
200984	Nyanza	HOMA BAY	2009-10-15	PF10_0078_MAL10_323640	A	T	A	0.889	0.111	1
200984	Nyanza	HOMA BAY	2009-10-15	Pf_PF08_0002_MAL8_1316409	A	G	AG	0.487111	0.512889	1
200984	Nyanza	HOMA BAY	2009-10-15	MAL7P1_176_MAL7_1415845	A	T	A	1	0	1
200984	Nyanza	HOMA BAY	2009-10-15	PF11_0351_MAL11_1320850	A	G	A	0.920674	0.0793258	1
200984	Nyanza	HOMA BAY	2009-10-15	Pf_rs45333827	A	G	AG	0.254556	0.745444	1
200984	Nyanza	HOMA BAY	2009-10-15	MAL7P1_176_MAL7_1415442	A	G	A	1	0	1
200984	Nyanza	HOMA BAY	2009-10-15	PF14_0153_MAL14_625051	A	T	A	0.968111	0.0318889	1
200984	Nyanza	HOMA BAY	2009-10-15	PFE0805w_MAL5_669004	A	G	G	0.0338636	0.966136	1
200984	Nyanza	HOMA BAY	2009-10-15	Pf_PF13_0075_MAL13_103161	C	T	T	0.0412222	0.958778	1
200984	Nyanza	HOMA BAY	2009-10-15	PF11_0344_MAL11_1294376	G	T	G	0.913778	0.0862222	1
200984	Nyanza	HOMA BAY	2009-10-15	PF11_0147_MAL11_536092	C	T	CT	0.273667	0.726333	1
200984	Nyanza	HOMA BAY	2009-10-15	PFD0565c_MAL4_523108	A	G	G	0	1	1
200984	Nyanza	HOMA BAY	2009-10-15	Pf_PFL0035c_MAL12_63177	C	G	C	0.951705	0.0482955	1
200984	Nyanza	HOMA BAY	2009-10-15	PFE1015c_MAL5_836682	A	C	A	0.979778	0.0202222	1
200984	Nyanza	HOMA BAY	2009-10-15	PFF1225c_MAL6_1027654	A	G	AG	0.388111	0.611889	1
200984	Nyanza	HOMA BAY	2009-10-15	MAL7P1_176_MAL7_1415763	C	G	G	0	1	1
200984	Nyanza	HOMA BAY	2009-10-15	PF07_0129_MAL7_1424575	A	G	G	0.05	0.95	1
200984	Nyanza	HOMA BAY	2009-10-15	PF11_0344_MAL11_1294353	A	C	AC	0.644111	0.355889	1
200984	Nyanza	HOMA BAY	2009-10-15	Pf_PFD0705c_MAL4_666173	A	C	AC	0.163444	0.836556	1
200984	Nyanza	HOMA BAY	2009-10-15	Pf_PF14_0747_MAL14_3194986	C	T	T	0.0281111	0.971889	1
200984	Nyanza	HOMA BAY	2009-10-15	Pf_PFD1160w_MAL4_1107330	A	G	A	1	0	1
200984	Nyanza	HOMA BAY	2009-10-15	MAL7P1_176_MAL7_1414453	G	T	G	0.907556	0.0924444	1
200984	Nyanza	HOMA BAY	2009-10-15	MAL7P1_176_MAL7_1413859	G	T	T	0.008	0.992	1
200984	Nyanza	HOMA BAY	2009-10-15	Pf_PFF0175c_MAL6_145371	C	T	T	0	1	1
200984	Nyanza	HOMA BAY	2009-10-15	Pf_PF11_0483_MAL11_1890818	A	T	A	1	0	1
200984	Nyanza	HOMA BAY	2009-10-15	MAL7P1_176_MAL7_1416452	A	G	G	0.0778409	0.922159	1
200984	Nyanza	HOMA BAY	2009-10-15	PFE1355c_MAL5_1134201	A	G	A	1	0	1
200984	Nyanza	HOMA BAY	2009-10-15	Pf_PFA0625w_MAL1_496537	A	G	AG	0.423111	0.576889	1
200984	Nyanza	HOMA BAY	2009-10-15	Pf_PFD0100c_MAL4_139876	A	G	A	0.868977	0.131023	1
200984	Nyanza	HOMA BAY	2009-10-15	MAL7P1_176_MAL7_1417607	A	G	A	1	0	1
200984	Nyanza	HOMA BAY	2009-10-15	PFI1010w_MAL9_845479	C	T	C	0.994667	0.00533333	1
200984	Nyanza	HOMA BAY	2009-10-15	PF11_0347_MAL11_1302186	C	G	G	0	1	1
200984	Nyanza	HOMA BAY	2009-10-15	Pf_PFC0325c_MAL3_328977	A	C	C	0.0483333	0.951667	1
200984	Nyanza	HOMA BAY	2009-10-15	MAL7P1_176_MAL7_1414436	G	T	GT	0.412111	0.587889	1
200984	Nyanza	HOMA BAY	2009-10-15	Pf_PFA0410w_MAL1_340657	A	C	AC	0.892333	0.107667	1
200984	Nyanza	HOMA BAY	2009-10-15	Pf_PFD0100c_MAL4_140864	A	G	A	0.973222	0.0267778	1
200984	Nyanza	HOMA BAY	2009-10-15	PFD0860w_MAL4_792286	C	T	C	0.856444	0.143556	1
200984	Nyanza	HOMA BAY	2009-10-15	PF14_0179_MAL14_772431	G	T	T	0	1	1
200984	Nyanza	HOMA BAY	2009-10-15	PF11_0052_MAL11_179807	G	T	T	0	1	1
200984	Nyanza	HOMA BAY	2009-10-15	MAL7P1_176_MAL7_1416124	A	C	C	0.0631111	0.936889	1
200984	Nyanza	HOMA BAY	2009-10-15	Pf_PFD1160w_MAL4_1111077	A	G	G	0.00311111	0.996889	1
200984	Nyanza	HOMA BAY	2009-10-15	Pf_PFD1160w_MAL4_1105671	C	T	C	1	0	1
200984	Nyanza	HOMA BAY	2009-10-15	Pf_PF07_0044_MAL7_536976	C	T	CT	0.157556	0.842444	1
200984	Nyanza	HOMA BAY	2009-10-15	Pf_PF14_0101_MAL14_407355	C	G	C	0.985	0.015	1
200984	Nyanza	HOMA BAY	2009-10-15	PF07_0066_MAL7_761120	C	T	T	0.00711111	0.992889	1
200984	Nyanza	HOMA BAY	2009-10-15	MAL7P1_177_MAL7_1428081	A	G	G	0	1	1
200984	Nyanza	HOMA BAY	2009-10-15	Pfmdr1_Y184F_A	A	T	A	0.977955	0.0220455	1
200984	Nyanza	HOMA BAY	2009-10-15	PF07_0129_MAL7_1425627	G	T	T	0	1	1
200984	Nyanza	HOMA BAY	2009-10-15	MAL7P1_176_MAL7_1415733	A	G	G	0.07	0.93	1
200984	Nyanza	HOMA BAY	2009-10-15	MAL13P1_346_MAL13_2731153	A	G	A	0.904444	0.0955556	1
200984	Nyanza	HOMA BAY	2009-10-15	Pf_MAL7P1_38_MAL7_562446	A	G	A	0.987889	0.0121111	1
200984	Nyanza	HOMA BAY	2009-10-15	MAL7P1_176_MAL7_1414352	A	G	A	0.991556	0.00844444	1
200984	Nyanza	HOMA BAY	2009-10-15	PFI0460w_MAL9_431939	C	T	T	0.0291011	0.970899	1
200984	Nyanza	HOMA BAY	2009-10-15	PF11_0349_MAL11_1313978	G	T	X	NA	NA	0
200984	Nyanza	HOMA BAY	2009-10-15	DHFRI164L_B	A	T	X	NA	NA	0
200984	Nyanza	HOMA BAY	2009-10-15	Pf_PFC0125w_MAL3_138918	C	T	X	NA	NA	0
200984	Nyanza	HOMA BAY	2009-10-15	PfEBA175_L300L_A	C	T	X	NA	NA	0
200984	Nyanza	HOMA BAY	2009-10-15	MAL7P1_176_MAL7_1414954	C	T	X	NA	NA	0
200984	Nyanza	HOMA BAY	2009-10-15	DHFRN51I_C	A	T	X	NA	NA	0
200984	Nyanza	HOMA BAY	2009-10-15	MAL13P1_242_MAL13_1924427_A	A	G	X	NA	NA	0
200984	Nyanza	HOMA BAY	2009-10-15	Pf_PFD0660w_MAL4_622635	A	G	X	NA	NA	0
200984	Nyanza	HOMA BAY	2009-10-15	PFF0695w_MAL6_605108	C	T	X	NA	NA	0
200984	Nyanza	HOMA BAY	2009-10-15	MAL7P1_176_MAL7_1418020	A	T	X	NA	NA	0
200984	Nyanza	HOMA BAY	2009-10-15	Pf_PFD0100c_MAL4_136088	C	G	X	NA	NA	0
200984	Nyanza	HOMA BAY	2009-10-15	MAL13P1_301_MAL13_2412172	C	T	X	NA	NA	0
200984	Nyanza	HOMA BAY	2009-10-15	PF14_0153_MAL14_628077	A	G	X	NA	NA	0
200984	Nyanza	HOMA BAY	2009-10-15	PF11_0347_MAL11_1305885	C	T	X	NA	NA	0
200984	Nyanza	HOMA BAY	2009-10-15	MAL7P1_176_MAL7_1414254	A	T	X	NA	NA	0
200984	Nyanza	HOMA BAY	2009-10-15	PF14_0093_MAL14_371220	C	T	X	NA	NA	0
200984	Nyanza	HOMA BAY	2009-10-15	MAL7P1_176_MAL7_1414207	A	G	X	NA	NA	0
200984	Nyanza	HOMA BAY	2009-10-15	Pf_PFD0735c_MAL4_680773	A	T	X	NA	NA	0
200984	Nyanza	HOMA BAY	2009-10-15	Pf_PF07_0053_MAL7_682814	C	T	X	0.725222	0.274778	0
200984	Nyanza	HOMA BAY	2009-10-15	MAL7P1_178_MAL7_1435585	A	G	X	0.719889	0.280111	0
200985	Nyanza	HOMA BAY	2009-10-15	PF11_0344_MAL11_1294353	A	C	A	1	0	1
200985	Nyanza	HOMA BAY	2009-10-15	PfEBA175_G1100D_A	A	G	G	0	1	1
200985	Nyanza	HOMA BAY	2009-10-15	MAL7P1_176_MAL7_1415763	C	G	G	0	1	1
200985	Nyanza	HOMA BAY	2009-10-15	Pf_PF13_0075_MAL13_103161	C	T	T	0.00722222	0.992778	1
200985	Nyanza	HOMA BAY	2009-10-15	MAL13P1_216_MAL13_1717390	G	T	T	0	1	1
200985	Nyanza	HOMA BAY	2009-10-15	PFL1210w_MAL12_1020461	C	T	T	0	1	1
200985	Nyanza	HOMA BAY	2009-10-15	MAL7P1_176_MAL7_1414352	A	G	A	0.973444	0.0265556	1
200985	Nyanza	HOMA BAY	2009-10-15	PF14_0179_MAL14_772431	G	T	T	0.0148889	0.985111	1
200985	Nyanza	HOMA BAY	2009-10-15	MAL7P1_176_MAL7_1415442	A	G	A	1	0	1
200985	Nyanza	HOMA BAY	2009-10-15	PF10_0078_MAL10_323640	A	T	T	0	1	1
200985	Nyanza	HOMA BAY	2009-10-15	Pf_PF08_0002_MAL8_1315720	A	G	G	0.00397727	0.996023	1
200985	Nyanza	HOMA BAY	2009-10-15	MAL7P1_176_MAL7_1417304	G	T	G	1	0	1
200985	Nyanza	HOMA BAY	2009-10-15	MAL7P1_176_MAL7_1416452	A	G	G	0.0811364	0.918864	1
200985	Nyanza	HOMA BAY	2009-10-15	PFI1010w_MAL9_845479	C	T	C	1	0	1
200985	Nyanza	HOMA BAY	2009-10-15	PF11_0162_MAL11_584404	A	T	T	0.00533333	0.994667	1
200985	Nyanza	HOMA BAY	2009-10-15	Pf_PF07_0044_MAL7_536976	C	T	T	0.101667	0.898333	1
200985	Nyanza	HOMA BAY	2009-10-15	MAL7P1_176_MAL7_1414874	G	T	T	0	1	1
200985	Nyanza	HOMA BAY	2009-10-15	PFE1015c_MAL5_836682	A	C	A	0.987444	0.0125556	1
200985	Nyanza	HOMA BAY	2009-10-15	Pf_PFC0325c_MAL3_328977	A	C	C	0.0534444	0.946556	1
200985	Nyanza	HOMA BAY	2009-10-15	Pf_PF11_0483_MAL11_1890818	A	T	A	1	0	1
200985	Nyanza	HOMA BAY	2009-10-15	MAL8P1_109_MAL8_527940	A	G	A	0.854778	0.145222	1
200985	Nyanza	HOMA BAY	2009-10-15	PFE0430w_MAL5_358599	A	C	C	0.125111	0.874889	1
200985	Nyanza	HOMA BAY	2009-10-15	Pf_MAL7P1_38_MAL7_562446	A	G	A	0.982778	0.0172222	1
200985	Nyanza	HOMA BAY	2009-10-15	MAL7P1_176_MAL7_1413932	C	G	G	0.0163333	0.983667	1
200985	Nyanza	HOMA BAY	2009-10-15	Pf_PFB0305c-a_MAL2_276069	C	T	C	0.96375	0.03625	1
200985	Nyanza	HOMA BAY	2009-10-15	Pf_PFD1160w_MAL4_1104525	A	C	C	0.0553333	0.944667	1
200985	Nyanza	HOMA BAY	2009-10-15	MAL7P1_176_MAL7_1415845	A	T	A	1	0	1
200985	Nyanza	HOMA BAY	2009-10-15	MAL7P1_176_MAL7_1415949	A	G	G	0.0393333	0.960667	1
200985	Nyanza	HOMA BAY	2009-10-15	MAL7P1_176_MAL7_1417607	A	G	A	1	0	1
200985	Nyanza	HOMA BAY	2009-10-15	PF11_0052_MAL11_179807	G	T	T	0	1	1
200985	Nyanza	HOMA BAY	2009-10-15	Pf_PFD1160w_MAL4_1111077	A	G	A	1	0	1
200985	Nyanza	HOMA BAY	2009-10-15	Pf_PF08_0002_MAL8_1316409	A	G	A	0.960444	0.0395556	1
200985	Nyanza	HOMA BAY	2009-10-15	Pf_PF14_0746_MAL14_3190053	C	T	T	0.0381111	0.961889	1
200985	Nyanza	HOMA BAY	2009-10-15	PFF1225c_MAL6_1027654	A	G	A	1	0	1
200985	Nyanza	HOMA BAY	2009-10-15	PFD0590c_MAL4_535833	A	T	A	0.955647	0.0443529	1
200985	Nyanza	HOMA BAY	2009-10-15	PFI0255c_MAL9_246426	A	G	A	1	0	1
200985	Nyanza	HOMA BAY	2009-10-15	MAL8P1_78_MAL8_761527	A	T	A	1	0	1
200985	Nyanza	HOMA BAY	2009-10-15	PF07_0129_MAL7_1424575	A	G	A	0.916136	0.0838636	1
200985	Nyanza	HOMA BAY	2009-10-15	MAL7P1_177_MAL7_1428081	A	G	G	0	1	1
200985	Nyanza	HOMA BAY	2009-10-15	Pf_PFD0705c_MAL4_666173	A	C	AC	0.104444	0.895556	1
200985	Nyanza	HOMA BAY	2009-10-15	Pf_PF07_0053_MAL7_682814	C	T	T	0	1	1
200985	Nyanza	HOMA BAY	2009-10-15	PFB0265c_MAL2_242618	A	G	A	0.945444	0.0545556	1
200985	Nyanza	HOMA BAY	2009-10-15	MAL7P1_176_MAL7_1413900	A	G	A	0.987778	0.0122222	1
200985	Nyanza	HOMA BAY	2009-10-15	Pf_rs45333827	A	G	A	1	0	1
200985	Nyanza	HOMA BAY	2009-10-15	PFE1355c_MAL5_1134201	A	G	A	1	0	1
200985	Nyanza	HOMA BAY	2009-10-15	Pfmdr1_Y184F_A	A	T	A	1	0	1
200985	Nyanza	HOMA BAY	2009-10-15	MAL7P1_176_MAL7_1414453	G	T	G	0.921889	0.0781111	1
200985	Nyanza	HOMA BAY	2009-10-15	Pf_PF14_0747_MAL14_3194986	C	T	T	0.0434444	0.956556	1
200985	Nyanza	HOMA BAY	2009-10-15	MAL7P1_176_MAL7_1414177	C	T	T	0.0104444	0.989556	1
200985	Nyanza	HOMA BAY	2009-10-15	PFI0460w_MAL9_431939	C	T	T	0.0382022	0.961798	1
200985	Nyanza	HOMA BAY	2009-10-15	PFF0990c_MAL6_849882	A	G	G	0.0107778	0.989222	1
200985	Nyanza	HOMA BAY	2009-10-15	MAL7P1_176_MAL7_1417189	C	T	T	0.0855682	0.914432	1
200985	Nyanza	HOMA BAY	2009-10-15	Pf_PFD0100c_MAL4_140623	C	T	T	0	1	1
200985	Nyanza	HOMA BAY	2009-10-15	MAL7P1_17_MAL7_242868	G	T	T	0.0968889	0.903111	1
200985	Nyanza	HOMA BAY	2009-10-15	Pf_PFD0100c_MAL4_139876	A	G	A	0.874659	0.125341	1
200985	Nyanza	HOMA BAY	2009-10-15	MAL13P1_346_MAL13_2731153	A	G	G	0.0616667	0.938333	1
200985	Nyanza	HOMA BAY	2009-10-15	PF13_0019_MAL13_171448	A	C	C	0.0546667	0.945333	1
200985	Nyanza	HOMA BAY	2009-10-15	Pf_PFA0410w_MAL1_340657	A	C	A	1	0	1
200985	Nyanza	HOMA BAY	2009-10-15	PF11_0347_MAL11_1302186	C	G	G	0	1	1
200985	Nyanza	HOMA BAY	2009-10-15	Pf_PF14_0101_MAL14_407355	C	G	C	0.954111	0.0458889	1
200985	Nyanza	HOMA BAY	2009-10-15	PF11_0344_MAL11_1295620	A	T	T	0	1	1
200985	Nyanza	HOMA BAY	2009-10-15	Pf_PF08_0002_MAL8_1312312	C	G	G	0.0121111	0.987889	1
200985	Nyanza	HOMA BAY	2009-10-15	PFE0805w_MAL5_668974	C	G	G	0	1	1
200985	Nyanza	HOMA BAY	2009-10-15	Pf_PFF0175c_MAL6_145371	C	T	T	0	1	1
200985	Nyanza	HOMA BAY	2009-10-15	Pf_PFL1435c_MAL12_1221469	C	T	C	1	0	1
200985	Nyanza	HOMA BAY	2009-10-15	PFD0860w_MAL4_792286	C	T	C	0.845222	0.154778	1
200985	Nyanza	HOMA BAY	2009-10-15	MAL7P1_176_MAL7_1416124	A	C	C	0.0772222	0.922778	1
200985	Nyanza	HOMA BAY	2009-10-15	PF07_0129_MAL7_1424709	C	T	T	0.0947674	0.905233	1
200985	Nyanza	HOMA BAY	2009-10-15	PF11_0147_MAL11_536092	C	T	T	0.0142222	0.985778	1
200985	Nyanza	HOMA BAY	2009-10-15	MAL7P1_176_MAL7_1415420	A	C	C	0.0302222	0.969778	1
200985	Nyanza	HOMA BAY	2009-10-15	PF11_0344_MAL11_1294376	G	T	G	0.949444	0.0505556	1
200985	Nyanza	HOMA BAY	2009-10-15	MAL7P1_176_MAL7_1415733	A	G	G	0.0707865	0.929213	1
200985	Nyanza	HOMA BAY	2009-10-15	Pf_PFC0350c_MAL3_359206	G	T	T	0	1	1
200985	Nyanza	HOMA BAY	2009-10-15	PF07_0066_MAL7_761120	C	T	T	0.00522222	0.994778	1
200985	Nyanza	HOMA BAY	2009-10-15	PFD0565c_MAL4_523108	A	G	A	1	0	1
200985	Nyanza	HOMA BAY	2009-10-15	MAL7P1_176_MAL7_1414864	A	C	C	0.0651136	0.934886	1
200985	Nyanza	HOMA BAY	2009-10-15	PF11_0351_MAL11_1320850	A	G	A	0.904607	0.0953933	1
200985	Nyanza	HOMA BAY	2009-10-15	PFE0805w_MAL5_669004	A	G	A	0.933977	0.0660227	1
200985	Nyanza	HOMA BAY	2009-10-15	MAL7P1_176_MAL7_1415888	C	G	G	0.0164444	0.983556	1
200985	Nyanza	HOMA BAY	2009-10-15	Pf_PF08_0002_MAL8_1312062	A	G	G	0.0121111	0.987889	1
200985	Nyanza	HOMA BAY	2009-10-15	MAL7P1_176_MAL7_1414436	G	T	G	0.963444	0.0365556	1
200985	Nyanza	HOMA BAY	2009-10-15	PF07_0129_MAL7_1425627	G	T	T	0.0213333	0.978667	1
200985	Nyanza	HOMA BAY	2009-10-15	Pf_PFI0240c_MAL9_225540	C	T	T	0	1	1
200985	Nyanza	HOMA BAY	2009-10-15	PF14_0153_MAL14_625051	A	T	A	0.948556	0.0514444	1
200985	Nyanza	HOMA BAY	2009-10-15	Pf_PFA0625w_MAL1_496537	A	G	G	0	1	1
200985	Nyanza	HOMA BAY	2009-10-15	Pf_PF08_0002_MAL8_1316882	A	G	G	0	1	1
200985	Nyanza	HOMA BAY	2009-10-15	MAL7P1_176_MAL7_1413859	G	T	T	0.0235556	0.976444	1
200985	Nyanza	HOMA BAY	2009-10-15	Pf_PFD0100c_MAL4_140864	A	G	A	0.971111	0.0288889	1
200985	Nyanza	HOMA BAY	2009-10-15	Pf_PFD1160w_MAL4_1105671	C	T	X	1	0	0
200985	Nyanza	HOMA BAY	2009-10-15	Pf_PFD0100c_MAL4_136088	C	G	X	NA	NA	0
200985	Nyanza	HOMA BAY	2009-10-15	Pf_PFL0035c_MAL12_63177	C	G	X	0.406705	0.593295	0
200985	Nyanza	HOMA BAY	2009-10-15	MAL7P1_176_MAL7_1418020	A	T	X	NA	NA	0
200985	Nyanza	HOMA BAY	2009-10-15	DHFRN51I_C	A	T	X	NA	NA	0
200985	Nyanza	HOMA BAY	2009-10-15	PF14_0153_MAL14_628077	A	G	X	NA	NA	0
200985	Nyanza	HOMA BAY	2009-10-15	MAL7P1_178_MAL7_1435585	A	G	X	0.514889	0.485111	0
200985	Nyanza	HOMA BAY	2009-10-15	MAL13P1_242_MAL13_1924427_A	A	G	X	NA	NA	0
200985	Nyanza	HOMA BAY	2009-10-15	PFF0695w_MAL6_605108	C	T	X	NA	NA	0
200985	Nyanza	HOMA BAY	2009-10-15	PFL0410w_MAL12_382395	C	T	X	0.996889	0.00311111	0
200985	Nyanza	HOMA BAY	2009-10-15	DHFRI164L_B	A	T	X	NA	NA	0
200985	Nyanza	HOMA BAY	2009-10-15	MAL7P1_176_MAL7_1414954	C	T	X	NA	NA	0
200985	Nyanza	HOMA BAY	2009-10-15	PF11_0347_MAL11_1305885	C	T	X	NA	NA	0
200985	Nyanza	HOMA BAY	2009-10-15	MAL7P1_176_MAL7_1414254	A	T	X	NA	NA	0
200985	Nyanza	HOMA BAY	2009-10-15	PF11_0349_MAL11_1313978	G	T	X	NA	NA	0
200985	Nyanza	HOMA BAY	2009-10-15	MAL13P1_301_MAL13_2412172	C	T	X	NA	NA	0
200985	Nyanza	HOMA BAY	2009-10-15	PF14_0093_MAL14_371220	C	T	X	NA	NA	0
200985	Nyanza	HOMA BAY	2009-10-15	Pf_PFD1160w_MAL4_1107330	A	G	X	0	1	0
200985	Nyanza	HOMA BAY	2009-10-15	MAL7P1_176_MAL7_1414207	A	G	X	NA	NA	0
200985	Nyanza	HOMA BAY	2009-10-15	Pf_PFD0660w_MAL4_622635	A	G	X	NA	NA	0
200985	Nyanza	HOMA BAY	2009-10-15	PfEBA175_L300L_A	C	T	X	NA	NA	0
200985	Nyanza	HOMA BAY	2009-10-15	Pf_PFC0125w_MAL3_138918	C	T	X	NA	NA	0
200985	Nyanza	HOMA BAY	2009-10-15	Pf_PFD0735c_MAL4_680773	A	T	X	NA	NA	0
200986	Nyanza	HOMA BAY	2009-10-15	MAL7P1_178_MAL7_1435585	A	G	A	0.968111	0.0318889	1
200986	Nyanza	HOMA BAY	2009-10-15	Pf_PFC0350c_MAL3_359206	G	T	G	0.915172	0.0848276	1
200986	Nyanza	HOMA BAY	2009-10-15	PFF1225c_MAL6_1027654	A	G	A	0.990556	0.00944444	1
200986	Nyanza	HOMA BAY	2009-10-15	Pf_PFD1160w_MAL4_1104525	A	C	AC	0.302	0.698	1
200986	Nyanza	HOMA BAY	2009-10-15	MAL7P1_176_MAL7_1415420	A	C	AC	0.338222	0.661778	1
200986	Nyanza	HOMA BAY	2009-10-15	MAL7P1_177_MAL7_1428081	A	G	G	0	1	1
200986	Nyanza	HOMA BAY	2009-10-15	PFL1210w_MAL12_1020461	C	T	T	0	1	1
200986	Nyanza	HOMA BAY	2009-10-15	Pf_PFD1160w_MAL4_1105671	C	T	C	1	0	1
200986	Nyanza	HOMA BAY	2009-10-15	Pf_rs45333827	A	G	AG	0.240111	0.759889	1
200986	Nyanza	HOMA BAY	2009-10-15	PFL0410w_MAL12_382395	C	T	C	1	0	1
200986	Nyanza	HOMA BAY	2009-10-15	Pf_PFD0100c_MAL4_139876	A	G	A	0.861023	0.138977	1
200986	Nyanza	HOMA BAY	2009-10-15	PFD0565c_MAL4_523108	A	G	AG	0.131778	0.868222	1
200986	Nyanza	HOMA BAY	2009-10-15	PF14_0179_MAL14_772431	G	T	T	0	1	1
200986	Nyanza	HOMA BAY	2009-10-15	PF10_0078_MAL10_323640	A	T	A	1	0	1
200986	Nyanza	HOMA BAY	2009-10-15	PF11_0052_MAL11_179807	G	T	GT	0.190118	0.809882	1
200986	Nyanza	HOMA BAY	2009-10-15	Pf_PFB0305c-a_MAL2_276069	C	T	C	0.990682	0.00931818	1
200986	Nyanza	HOMA BAY	2009-10-15	Pf_PF14_0101_MAL14_407355	C	G	C	0.923667	0.0763333	1
200986	Nyanza	HOMA BAY	2009-10-15	Pf_PFD0100c_MAL4_140864	A	G	A	0.971222	0.0287778	1
200986	Nyanza	HOMA BAY	2009-10-15	PfEBA175_G1100D_A	A	G	AG	0.421556	0.578444	1
200986	Nyanza	HOMA BAY	2009-10-15	MAL13P1_216_MAL13_1717390	G	T	T	0	1	1
200986	Nyanza	HOMA BAY	2009-10-15	PFD0590c_MAL4_535833	A	T	AT	0.786706	0.213294	1
200986	Nyanza	HOMA BAY	2009-10-15	PFI0460w_MAL9_431939	C	T	CT	0.246854	0.753146	1
200986	Nyanza	HOMA BAY	2009-10-15	Pf_PFD1160w_MAL4_1111077	A	G	A	1	0	1
200986	Nyanza	HOMA BAY	2009-10-15	Pf_PF11_0483_MAL11_1890818	A	T	AT	0.673953	0.326047	1
200986	Nyanza	HOMA BAY	2009-10-15	MAL7P1_176_MAL7_1415949	A	G	G	0.043	0.957	1
200986	Nyanza	HOMA BAY	2009-10-15	Pf_PFC0325c_MAL3_328977	A	C	C	0.0525556	0.947444	1
200986	Nyanza	HOMA BAY	2009-10-15	Pf_PFA0625w_MAL1_496537	A	G	G	0.0615556	0.938444	1
200986	Nyanza	HOMA BAY	2009-10-15	Pfmdr1_Y184F_A	A	T	AT	0.730568	0.269432	1
200986	Nyanza	HOMA BAY	2009-10-15	MAL7P1_176_MAL7_1415888	C	G	G	0.0427778	0.957222	1
200986	Nyanza	HOMA BAY	2009-10-15	PFE0805w_MAL5_668974	C	G	CG	0.507111	0.492889	1
200986	Nyanza	HOMA BAY	2009-10-15	Pf_PFD1160w_MAL4_1107330	A	G	AG	0.849556	0.150444	1
200986	Nyanza	HOMA BAY	2009-10-15	MAL7P1_176_MAL7_1414874	G	T	T	0	1	1
200986	Nyanza	HOMA BAY	2009-10-15	PFE1355c_MAL5_1134201	A	G	AG	0.745667	0.254333	1
200986	Nyanza	HOMA BAY	2009-10-15	PF11_0344_MAL11_1294353	A	C	AC	0.641667	0.358333	1
200986	Nyanza	HOMA BAY	2009-10-15	Pf_PFL1435c_MAL12_1221469	C	T	C	1	0	1
200986	Nyanza	HOMA BAY	2009-10-15	Pf_PF08_0002_MAL8_1312312	C	G	G	0	1	1
200986	Nyanza	HOMA BAY	2009-10-15	PFF0990c_MAL6_849882	A	G	G	0.0111111	0.988889	1
200986	Nyanza	HOMA BAY	2009-10-15	Pf_PF07_0044_MAL7_536976	C	T	T	0	1	1
200986	Nyanza	HOMA BAY	2009-10-15	MAL7P1_176_MAL7_1415733	A	G	G	0.0926966	0.907303	1
200986	Nyanza	HOMA BAY	2009-10-15	Pf_PF08_0002_MAL8_1316882	A	G	AG	0.1	0.9	1
200986	Nyanza	HOMA BAY	2009-10-15	MAL7P1_176_MAL7_1414177	C	T	T	0.035	0.965	1
200986	Nyanza	HOMA BAY	2009-10-15	MAL7P1_176_MAL7_1414864	A	C	C	0.0620455	0.937955	1
200986	Nyanza	HOMA BAY	2009-10-15	MAL7P1_176_MAL7_1415845	A	T	AT	0.438111	0.561889	1
200986	Nyanza	HOMA BAY	2009-10-15	MAL13P1_346_MAL13_2731153	A	G	G	0.0568889	0.943111	1
200986	Nyanza	HOMA BAY	2009-10-15	PF11_0344_MAL11_1295620	A	T	AT	0.211556	0.788444	1
200986	Nyanza	HOMA BAY	2009-10-15	Pf_PF08_0002_MAL8_1316409	A	G	AG	0.258222	0.741778	1
200986	Nyanza	HOMA BAY	2009-10-15	MAL7P1_176_MAL7_1414453	G	T	G	0.876889	0.123111	1
200986	Nyanza	HOMA BAY	2009-10-15	MAL7P1_176_MAL7_1415763	C	G	G	0	1	1
200986	Nyanza	HOMA BAY	2009-10-15	MAL7P1_176_MAL7_1417304	G	T	G	1	0	1
200986	Nyanza	HOMA BAY	2009-10-15	MAL7P1_17_MAL7_242868	G	T	G	0.911222	0.0887778	1
200986	Nyanza	HOMA BAY	2009-10-15	Pf_PFI0240c_MAL9_225540	C	T	C	0.983778	0.0162222	1
200986	Nyanza	HOMA BAY	2009-10-15	MAL7P1_176_MAL7_1417607	A	G	A	1	0	1
200986	Nyanza	HOMA BAY	2009-10-15	PFI0255c_MAL9_246426	A	G	A	1	0	1
200986	Nyanza	HOMA BAY	2009-10-15	Pf_PFD0705c_MAL4_666173	A	C	A	0.939667	0.0603333	1
200986	Nyanza	HOMA BAY	2009-10-15	Pf_PF13_0075_MAL13_103161	C	T	CT	0.527333	0.472667	1
200986	Nyanza	HOMA BAY	2009-10-15	MAL7P1_176_MAL7_1413900	A	G	AG	0.251444	0.748556	1
200986	Nyanza	HOMA BAY	2009-10-15	MAL7P1_176_MAL7_1415442	A	G	A	1	0	1
200986	Nyanza	HOMA BAY	2009-10-15	Pf_PF14_0747_MAL14_3194986	C	T	T	0.0342222	0.965778	1
200986	Nyanza	HOMA BAY	2009-10-15	Pf_PF07_0053_MAL7_682814	C	T	T	0.002	0.998	1
200986	Nyanza	HOMA BAY	2009-10-15	PFE1015c_MAL5_836682	A	C	A	0.969889	0.0301111	1
200986	Nyanza	HOMA BAY	2009-10-15	Pf_PFL0035c_MAL12_63177	C	G	C	0.955114	0.0448864	1
200986	Nyanza	HOMA BAY	2009-10-15	MAL7P1_176_MAL7_1414436	G	T	G	0.960778	0.0392222	1
200986	Nyanza	HOMA BAY	2009-10-15	MAL8P1_109_MAL8_527940	A	G	A	0.828889	0.171111	1
200986	Nyanza	HOMA BAY	2009-10-15	Pf_PFD0100c_MAL4_140623	C	T	CT	0.518	0.482	1
200986	Nyanza	HOMA BAY	2009-10-15	PF11_0147_MAL11_536092	C	T	T	0.0458889	0.954111	1
200986	Nyanza	HOMA BAY	2009-10-15	PFI1010w_MAL9_845479	C	T	CT	0.788556	0.211444	1
200986	Nyanza	HOMA BAY	2009-10-15	PF07_0129_MAL7_1424575	A	G	G	0.0778409	0.922159	1
200986	Nyanza	HOMA BAY	2009-10-15	PF11_0351_MAL11_1320850	A	G	A	0.874045	0.125955	1
200986	Nyanza	HOMA BAY	2009-10-15	PF13_0019_MAL13_171448	A	C	C	0.0864444	0.913556	1
200986	Nyanza	HOMA BAY	2009-10-15	MAL7P1_176_MAL7_1416452	A	G	G	0.0961364	0.903864	1
200986	Nyanza	HOMA BAY	2009-10-15	MAL7P1_176_MAL7_1413859	G	T	T	0.00577778	0.994222	1
200986	Nyanza	HOMA BAY	2009-10-15	Pf_PF14_0746_MAL14_3190053	C	T	T	0	1	1
200986	Nyanza	HOMA BAY	2009-10-15	MAL7P1_176_MAL7_1414352	A	G	A	0.979222	0.0207778	1
200986	Nyanza	HOMA BAY	2009-10-15	Pf_MAL7P1_38_MAL7_562446	A	G	AG	0.753	0.247	1
200986	Nyanza	HOMA BAY	2009-10-15	PFE0805w_MAL5_669004	A	G	G	0.0569318	0.943068	1
200986	Nyanza	HOMA BAY	2009-10-15	PF07_0066_MAL7_761120	C	T	T	0.000666667	0.999333	1
200986	Nyanza	HOMA BAY	2009-10-15	Pf_PFA0410w_MAL1_340657	A	C	AC	0.315222	0.684778	1
200986	Nyanza	HOMA BAY	2009-10-15	MAL8P1_78_MAL8_761527	A	T	A	1	0	1
200986	Nyanza	HOMA BAY	2009-10-15	PF14_0153_MAL14_625051	A	T	A	0.966556	0.0334444	1
200986	Nyanza	HOMA BAY	2009-10-15	MAL7P1_176_MAL7_1417189	C	T	T	0.0944318	0.905568	1
200986	Nyanza	HOMA BAY	2009-10-15	PF11_0347_MAL11_1302186	C	G	G	0	1	1
200986	Nyanza	HOMA BAY	2009-10-15	PF07_0129_MAL7_1425627	G	T	T	0.100111	0.899889	1
200986	Nyanza	HOMA BAY	2009-10-15	Pf_PF08_0002_MAL8_1312062	A	G	AG	0.633111	0.366889	1
200986	Nyanza	HOMA BAY	2009-10-15	PF11_0344_MAL11_1294376	G	T	GT	0.687889	0.312111	1
200986	Nyanza	HOMA BAY	2009-10-15	PFD0860w_MAL4_792286	C	T	C	0.794778	0.205222	1
200986	Nyanza	HOMA BAY	2009-10-15	Pf_PFF0175c_MAL6_145371	C	T	T	0	1	1
200986	Nyanza	HOMA BAY	2009-10-15	PFB0265c_MAL2_242618	A	G	AG	0.393444	0.606556	1
200986	Nyanza	HOMA BAY	2009-10-15	MAL7P1_176_MAL7_1416124	A	C	C	0.0732222	0.926778	1
200986	Nyanza	HOMA BAY	2009-10-15	PFE0430w_MAL5_358599	A	C	C	0.114444	0.885556	1
200986	Nyanza	HOMA BAY	2009-10-15	PF07_0129_MAL7_1424709	C	T	T	0.0437209	0.956279	1
200986	Nyanza	HOMA BAY	2009-10-15	Pf_PF08_0002_MAL8_1315720	A	G	AG	0.222045	0.777955	1
200986	Nyanza	HOMA BAY	2009-10-15	PF11_0162_MAL11_584404	A	T	T	0	1	1
200986	Nyanza	HOMA BAY	2009-10-15	MAL7P1_176_MAL7_1413932	C	G	G	0	1	1
200986	Nyanza	HOMA BAY	2009-10-15	PF14_0093_MAL14_371220	C	T	X	NA	NA	0
200986	Nyanza	HOMA BAY	2009-10-15	DHFRI164L_B	A	T	X	NA	NA	0
200986	Nyanza	HOMA BAY	2009-10-15	PF11_0347_MAL11_1305885	C	T	X	NA	NA	0
200986	Nyanza	HOMA BAY	2009-10-15	PF14_0153_MAL14_628077	A	G	X	NA	NA	0
200986	Nyanza	HOMA BAY	2009-10-15	Pf_PFD0660w_MAL4_622635	A	G	X	NA	NA	0
200986	Nyanza	HOMA BAY	2009-10-15	Pf_PFD0100c_MAL4_136088	C	G	X	NA	NA	0
200986	Nyanza	HOMA BAY	2009-10-15	PFF0695w_MAL6_605108	C	T	X	NA	NA	0
200986	Nyanza	HOMA BAY	2009-10-15	MAL7P1_176_MAL7_1414954	C	T	X	NA	NA	0
200986	Nyanza	HOMA BAY	2009-10-15	MAL7P1_176_MAL7_1414254	A	T	X	NA	NA	0
200986	Nyanza	HOMA BAY	2009-10-15	MAL13P1_242_MAL13_1924427_A	A	G	X	NA	NA	0
200986	Nyanza	HOMA BAY	2009-10-15	Pf_PFC0125w_MAL3_138918	C	T	X	NA	NA	0
200986	Nyanza	HOMA BAY	2009-10-15	PF11_0349_MAL11_1313978	G	T	X	NA	NA	0
200986	Nyanza	HOMA BAY	2009-10-15	MAL7P1_176_MAL7_1418020	A	T	X	NA	NA	0
200986	Nyanza	HOMA BAY	2009-10-15	MAL7P1_176_MAL7_1414207	A	G	X	NA	NA	0
200986	Nyanza	HOMA BAY	2009-10-15	PfEBA175_L300L_A	C	T	X	NA	NA	0
200986	Nyanza	HOMA BAY	2009-10-15	MAL13P1_301_MAL13_2412172	C	T	X	NA	NA	0
200986	Nyanza	HOMA BAY	2009-10-15	DHFRN51I_C	A	T	X	NA	NA	0
200986	Nyanza	HOMA BAY	2009-10-15	Pf_PFD0735c_MAL4_680773	A	T	X	NA	NA	0
200987	Nyanza	HOMA BAY	2009-10-15	PFD0860w_MAL4_792286	C	T	C	0.860444	0.139556	1
200987	Nyanza	HOMA BAY	2009-10-15	MAL8P1_109_MAL8_527940	A	G	A	0.899444	0.100556	1
200987	Nyanza	HOMA BAY	2009-10-15	PF11_0052_MAL11_179807	G	T	T	0	1	1
200987	Nyanza	HOMA BAY	2009-10-15	MAL13P1_346_MAL13_2731153	A	G	AG	0.697667	0.302333	1
200987	Nyanza	HOMA BAY	2009-10-15	Pf_PF07_0044_MAL7_536976	C	T	CT	0.207889	0.792111	1
200987	Nyanza	HOMA BAY	2009-10-15	PFI1010w_MAL9_845479	C	T	T	0.0767778	0.923222	1
200987	Nyanza	HOMA BAY	2009-10-15	PFD0565c_MAL4_523108	A	G	G	0.00911111	0.990889	1
200987	Nyanza	HOMA BAY	2009-10-15	PFD0590c_MAL4_535833	A	T	AT	0.825647	0.174353	1
200987	Nyanza	HOMA BAY	2009-10-15	MAL7P1_17_MAL7_242868	G	T	GT	0.518889	0.481111	1
200987	Nyanza	HOMA BAY	2009-10-15	MAL7P1_176_MAL7_1415845	A	T	A	1	0	1
200987	Nyanza	HOMA BAY	2009-10-15	MAL7P1_176_MAL7_1414436	G	T	G	0.947556	0.0524444	1
200987	Nyanza	HOMA BAY	2009-10-15	MAL7P1_176_MAL7_1415763	C	G	G	0	1	1
200987	Nyanza	HOMA BAY	2009-10-15	MAL7P1_176_MAL7_1417304	G	T	G	0.992222	0.00777778	1
200987	Nyanza	HOMA BAY	2009-10-15	Pf_PFD0100c_MAL4_140623	C	T	C	0.947889	0.0521111	1
200987	Nyanza	HOMA BAY	2009-10-15	PF07_0129_MAL7_1425627	G	T	T	0	1	1
200987	Nyanza	HOMA BAY	2009-10-15	Pf_PF08_0002_MAL8_1316409	A	G	A	0.967556	0.0324444	1
200987	Nyanza	HOMA BAY	2009-10-15	Pf_PFB0305c-a_MAL2_276069	C	T	CT	0.597955	0.402045	1
200987	Nyanza	HOMA BAY	2009-10-15	MAL7P1_176_MAL7_1414177	C	T	T	0.0106667	0.989333	1
200987	Nyanza	HOMA BAY	2009-10-15	PFL1210w_MAL12_1020461	C	T	T	0	1	1
200987	Nyanza	HOMA BAY	2009-10-15	Pf_PFD0100c_MAL4_140864	A	G	AG	0.667	0.333	1
200987	Nyanza	HOMA BAY	2009-10-15	PF14_0153_MAL14_625051	A	T	A	1	0	1
200987	Nyanza	HOMA BAY	2009-10-15	PF07_0129_MAL7_1424709	C	T	T	0.0706977	0.929302	1
200987	Nyanza	HOMA BAY	2009-10-15	PF07_0066_MAL7_761120	C	T	T	0.00711111	0.992889	1
200987	Nyanza	HOMA BAY	2009-10-15	Pf_PF14_0101_MAL14_407355	C	G	C	0.942222	0.0577778	1
200987	Nyanza	HOMA BAY	2009-10-15	Pf_PF11_0483_MAL11_1890818	A	T	A	1	0	1
200987	Nyanza	HOMA BAY	2009-10-15	MAL8P1_78_MAL8_761527	A	T	A	1	0	1
200987	Nyanza	HOMA BAY	2009-10-15	MAL7P1_176_MAL7_1415420	A	C	A	1	0	1
200987	Nyanza	HOMA BAY	2009-10-15	MAL7P1_176_MAL7_1415733	A	G	AG	0.267303	0.732697	1
200987	Nyanza	HOMA BAY	2009-10-15	MAL7P1_176_MAL7_1417607	A	G	A	1	0	1
200987	Nyanza	HOMA BAY	2009-10-15	MAL7P1_176_MAL7_1415949	A	G	G	0.0495556	0.950444	1
200987	Nyanza	HOMA BAY	2009-10-15	PFI0255c_MAL9_246426	A	G	A	1	0	1
200987	Nyanza	HOMA BAY	2009-10-15	Pf_PFA0625w_MAL1_496537	A	G	G	0.0762222	0.923778	1
200987	Nyanza	HOMA BAY	2009-10-15	MAL7P1_176_MAL7_1414453	G	T	G	0.893333	0.106667	1
200987	Nyanza	HOMA BAY	2009-10-15	MAL7P1_177_MAL7_1428081	A	G	G	0	1	1
200987	Nyanza	HOMA BAY	2009-10-15	MAL7P1_176_MAL7_1414864	A	C	C	0.0464773	0.953523	1
200987	Nyanza	HOMA BAY	2009-10-15	Pf_PFI0240c_MAL9_225540	C	T	C	1	0	1
200987	Nyanza	HOMA BAY	2009-10-15	PF11_0162_MAL11_584404	A	T	T	0.00866667	0.991333	1
200987	Nyanza	HOMA BAY	2009-10-15	Pf_rs45333827	A	G	AG	0.318889	0.681111	1
200987	Nyanza	HOMA BAY	2009-10-15	PF11_0344_MAL11_1295620	A	T	AT	0.232556	0.767444	1
200987	Nyanza	HOMA BAY	2009-10-15	Pf_PF14_0747_MAL14_3194986	C	T	CT	0.422111	0.577889	1
200987	Nyanza	HOMA BAY	2009-10-15	Pf_PFL0035c_MAL12_63177	C	G	C	0.923864	0.0761364	1
200987	Nyanza	HOMA BAY	2009-10-15	PF13_0019_MAL13_171448	A	C	C	0.0454444	0.954556	1
200987	Nyanza	HOMA BAY	2009-10-15	Pf_PFC0350c_MAL3_359206	G	T	G	0.893908	0.106092	1
200987	Nyanza	HOMA BAY	2009-10-15	PFE0430w_MAL5_358599	A	C	C	0.126333	0.873667	1
200987	Nyanza	HOMA BAY	2009-10-15	Pf_PF08_0002_MAL8_1315720	A	G	AG	0.123068	0.876932	1
200987	Nyanza	HOMA BAY	2009-10-15	PF11_0344_MAL11_1294353	A	C	C	0.0685556	0.931444	1
200987	Nyanza	HOMA BAY	2009-10-15	MAL7P1_176_MAL7_1415888	C	G	G	0.0145556	0.985444	1
200987	Nyanza	HOMA BAY	2009-10-15	MAL7P1_176_MAL7_1413859	G	T	T	0.0185556	0.981444	1
200987	Nyanza	HOMA BAY	2009-10-15	MAL7P1_176_MAL7_1413900	A	G	A	0.945778	0.0542222	1
200987	Nyanza	HOMA BAY	2009-10-15	Pfmdr1_Y184F_A	A	T	AT	0.363977	0.636023	1
200987	Nyanza	HOMA BAY	2009-10-15	PFF0990c_MAL6_849882	A	G	G	0.00355556	0.996444	1
200987	Nyanza	HOMA BAY	2009-10-15	MAL7P1_176_MAL7_1414352	A	G	A	1	0	1
200987	Nyanza	HOMA BAY	2009-10-15	MAL7P1_176_MAL7_1414874	G	T	T	0	1	1
200987	Nyanza	HOMA BAY	2009-10-15	Pf_PFD0100c_MAL4_139876	A	G	AG	0.170909	0.829091	1
200987	Nyanza	HOMA BAY	2009-10-15	PFE1355c_MAL5_1134201	A	G	A	1	0	1
200987	Nyanza	HOMA BAY	2009-10-15	PFE0805w_MAL5_668974	C	G	G	0.0128889	0.987111	1
200987	Nyanza	HOMA BAY	2009-10-15	PF11_0344_MAL11_1294376	G	T	G	0.958222	0.0417778	1
200987	Nyanza	HOMA BAY	2009-10-15	PfEBA175_G1100D_A	A	G	AG	0.61	0.39	1
200987	Nyanza	HOMA BAY	2009-10-15	PFI0460w_MAL9_431939	C	T	T	0.0477528	0.952247	1
200987	Nyanza	HOMA BAY	2009-10-15	Pf_PFD0705c_MAL4_666173	A	C	A	0.922222	0.0777778	1
200987	Nyanza	HOMA BAY	2009-10-15	MAL7P1_176_MAL7_1413932	C	G	G	0	1	1
200987	Nyanza	HOMA BAY	2009-10-15	PF14_0179_MAL14_772431	G	T	T	0.00511111	0.994889	1
200987	Nyanza	HOMA BAY	2009-10-15	Pf_PF13_0075_MAL13_103161	C	T	CT	0.798778	0.201222	1
200987	Nyanza	HOMA BAY	2009-10-15	PFE0805w_MAL5_669004	A	G	AG	0.799773	0.200227	1
200987	Nyanza	HOMA BAY	2009-10-15	Pf_PF08_0002_MAL8_1312062	A	G	AG	0.168556	0.831444	1
200987	Nyanza	HOMA BAY	2009-10-15	Pf_PFL1435c_MAL12_1221469	C	T	CT	0.615795	0.384205	1
200987	Nyanza	HOMA BAY	2009-10-15	Pf_MAL7P1_38_MAL7_562446	A	G	A	1	0	1
200987	Nyanza	HOMA BAY	2009-10-15	PFE1015c_MAL5_836682	A	C	A	0.950333	0.0496667	1
200987	Nyanza	HOMA BAY	2009-10-15	Pf_PF14_0746_MAL14_3190053	C	T	T	0.0216667	0.978333	1
200987	Nyanza	HOMA BAY	2009-10-15	Pf_PF08_0002_MAL8_1312312	C	G	CG	0.241889	0.758111	1
200987	Nyanza	HOMA BAY	2009-10-15	MAL7P1_176_MAL7_1416124	A	C	C	0.0743333	0.925667	1
200987	Nyanza	HOMA BAY	2009-10-15	MAL7P1_176_MAL7_1416452	A	G	AG	0.169205	0.830795	1
200987	Nyanza	HOMA BAY	2009-10-15	MAL7P1_176_MAL7_1415442	A	G	A	1	0	1
200987	Nyanza	HOMA BAY	2009-10-15	Pf_PF08_0002_MAL8_1316882	A	G	A	1	0	1
200987	Nyanza	HOMA BAY	2009-10-15	Pf_PFF0175c_MAL6_145371	C	T	T	0.00266667	0.997333	1
200987	Nyanza	HOMA BAY	2009-10-15	Pf_PFD1160w_MAL4_1111077	A	G	AG	0.460556	0.539444	1
200987	Nyanza	HOMA BAY	2009-10-15	Pf_PFC0325c_MAL3_328977	A	C	C	0.0442222	0.955778	1
200987	Nyanza	HOMA BAY	2009-10-15	PF11_0347_MAL11_1302186	C	G	G	0	1	1
200987	Nyanza	HOMA BAY	2009-10-15	PFF1225c_MAL6_1027654	A	G	G	0.0131111	0.986889	1
200987	Nyanza	HOMA BAY	2009-10-15	MAL7P1_176_MAL7_1417189	C	T	T	0.08375	0.91625	1
200987	Nyanza	HOMA BAY	2009-10-15	PF11_0351_MAL11_1320850	A	G	AG	0.42191	0.57809	1
200987	Nyanza	HOMA BAY	2009-10-15	PF07_0129_MAL7_1424575	A	G	G	0.0579545	0.942045	1
200987	Nyanza	HOMA BAY	2009-10-15	Pf_PFD1160w_MAL4_1107330	A	G	G	0	1	1
200987	Nyanza	HOMA BAY	2009-10-15	MAL13P1_301_MAL13_2412172	C	T	X	NA	NA	0
200987	Nyanza	HOMA BAY	2009-10-15	MAL13P1_216_MAL13_1717390	G	T	X	1	0	0
200987	Nyanza	HOMA BAY	2009-10-15	PfEBA175_L300L_A	C	T	X	NA	NA	0
200987	Nyanza	HOMA BAY	2009-10-15	MAL7P1_176_MAL7_1414954	C	T	X	NA	NA	0
200987	Nyanza	HOMA BAY	2009-10-15	DHFRI164L_B	A	T	X	NA	NA	0
200987	Nyanza	HOMA BAY	2009-10-15	PF11_0147_MAL11_536092	C	T	X	0.108778	0.891222	0
200987	Nyanza	HOMA BAY	2009-10-15	Pf_PF07_0053_MAL7_682814	C	T	X	0	1	0
200987	Nyanza	HOMA BAY	2009-10-15	MAL7P1_178_MAL7_1435585	A	G	X	0.523333	0.476667	0
200987	Nyanza	HOMA BAY	2009-10-15	PF11_0347_MAL11_1305885	C	T	X	NA	NA	0
200987	Nyanza	HOMA BAY	2009-10-15	Pf_PFC0125w_MAL3_138918	C	T	X	NA	NA	0
200987	Nyanza	HOMA BAY	2009-10-15	MAL7P1_176_MAL7_1414254	A	T	X	NA	NA	0
200987	Nyanza	HOMA BAY	2009-10-15	Pf_PFA0410w_MAL1_340657	A	C	X	0.00922222	0.990778	0
200987	Nyanza	HOMA BAY	2009-10-15	PF14_0153_MAL14_628077	A	G	X	NA	NA	0
200987	Nyanza	HOMA BAY	2009-10-15	Pf_PFD1160w_MAL4_1104525	A	C	X	0.533333	0.466667	0
200987	Nyanza	HOMA BAY	2009-10-15	PFL0410w_MAL12_382395	C	T	X	1	0	0
200987	Nyanza	HOMA BAY	2009-10-15	PF14_0093_MAL14_371220	C	T	X	NA	NA	0
200987	Nyanza	HOMA BAY	2009-10-15	MAL7P1_176_MAL7_1418020	A	T	X	NA	NA	0
200987	Nyanza	HOMA BAY	2009-10-15	Pf_PFD1160w_MAL4_1105671	C	T	X	1	0	0
200987	Nyanza	HOMA BAY	2009-10-15	MAL13P1_242_MAL13_1924427_A	A	G	X	NA	NA	0
200987	Nyanza	HOMA BAY	2009-10-15	DHFRN51I_C	A	T	X	NA	NA	0
200987	Nyanza	HOMA BAY	2009-10-15	MAL7P1_176_MAL7_1414207	A	G	X	NA	NA	0
200987	Nyanza	HOMA BAY	2009-10-15	Pf_PFD0100c_MAL4_136088	C	G	X	NA	NA	0
200987	Nyanza	HOMA BAY	2009-10-15	PF11_0349_MAL11_1313978	G	T	X	NA	NA	0
200987	Nyanza	HOMA BAY	2009-10-15	PFB0265c_MAL2_242618	A	G	X	1	0	0
200987	Nyanza	HOMA BAY	2009-10-15	Pf_PFD0735c_MAL4_680773	A	T	X	NA	NA	0
200987	Nyanza	HOMA BAY	2009-10-15	Pf_PFD0660w_MAL4_622635	A	G	X	NA	NA	0
200987	Nyanza	HOMA BAY	2009-10-15	PF10_0078_MAL10_323640	A	T	X	1	0	0
200987	Nyanza	HOMA BAY	2009-10-15	PFF0695w_MAL6_605108	C	T	X	NA	NA	0
200988	Nyanza	HOMA BAY	2009-09-10	PF11_0351_MAL11_1320850	A	G	AG	0.825393	0.174607	1
200988	Nyanza	HOMA BAY	2009-09-10	PFE1015c_MAL5_836682	A	C	A	0.977111	0.0228889	1
200988	Nyanza	HOMA BAY	2009-09-10	PF11_0344_MAL11_1294376	G	T	G	0.941333	0.0586667	1
200988	Nyanza	HOMA BAY	2009-09-10	MAL7P1_17_MAL7_242868	G	T	G	1	0	1
200988	Nyanza	HOMA BAY	2009-09-10	Pf_PFF0175c_MAL6_145371	C	T	T	0	1	1
200988	Nyanza	HOMA BAY	2009-09-10	MAL7P1_176_MAL7_1415949	A	G	G	0.0407778	0.959222	1
200988	Nyanza	HOMA BAY	2009-09-10	Pf_PFI0240c_MAL9_225540	C	T	CT	0.893	0.107	1
200988	Nyanza	HOMA BAY	2009-09-10	PFI0255c_MAL9_246426	A	G	A	1	0	1
200988	Nyanza	HOMA BAY	2009-09-10	PF11_0344_MAL11_1295620	A	T	AT	0.254667	0.745333	1
200988	Nyanza	HOMA BAY	2009-09-10	PFE0430w_MAL5_358599	A	C	C	0.131	0.869	1
200988	Nyanza	HOMA BAY	2009-09-10	PFE1355c_MAL5_1134201	A	G	AG	0.565111	0.434889	1
200988	Nyanza	HOMA BAY	2009-09-10	PFF1225c_MAL6_1027654	A	G	AG	0.738111	0.261889	1
200988	Nyanza	HOMA BAY	2009-09-10	MAL7P1_176_MAL7_1414453	G	T	G	0.915889	0.0841111	1
200988	Nyanza	HOMA BAY	2009-09-10	MAL13P1_346_MAL13_2731153	A	G	AG	0.147222	0.852778	1
200988	Nyanza	HOMA BAY	2009-09-10	PFD0565c_MAL4_523108	A	G	G	0	1	1
200988	Nyanza	HOMA BAY	2009-09-10	Pf_PFA0410w_MAL1_340657	A	C	AC	0.39	0.61	1
200988	Nyanza	HOMA BAY	2009-09-10	Pf_PFD0100c_MAL4_139876	A	G	AG	0.505909	0.494091	1
200988	Nyanza	HOMA BAY	2009-09-10	PfEBA175_G1100D_A	A	G	AG	0.331111	0.668889	1
200988	Nyanza	HOMA BAY	2009-09-10	Pf_PFD1160w_MAL4_1107330	A	G	AG	0.397444	0.602556	1
200988	Nyanza	HOMA BAY	2009-09-10	PF13_0019_MAL13_171448	A	C	C	0.0621111	0.937889	1
200988	Nyanza	HOMA BAY	2009-09-10	PFI1010w_MAL9_845479	C	T	C	0.918778	0.0812222	1
200988	Nyanza	HOMA BAY	2009-09-10	MAL7P1_176_MAL7_1417189	C	T	T	0.0653409	0.934659	1
200988	Nyanza	HOMA BAY	2009-09-10	Pf_PFL0035c_MAL12_63177	C	G	C	0.961023	0.0389773	1
200988	Nyanza	HOMA BAY	2009-09-10	PF07_0129_MAL7_1424709	C	T	T	0.0772093	0.922791	1
200988	Nyanza	HOMA BAY	2009-09-10	MAL7P1_176_MAL7_1417304	G	T	G	1	0	1
200988	Nyanza	HOMA BAY	2009-09-10	PFD0590c_MAL4_535833	A	T	A	0.911294	0.0887059	1
200988	Nyanza	HOMA BAY	2009-09-10	MAL7P1_176_MAL7_1414352	A	G	A	1	0	1
200988	Nyanza	HOMA BAY	2009-09-10	Pf_PF08_0002_MAL8_1312312	C	G	CG	0.167111	0.832889	1
200988	Nyanza	HOMA BAY	2009-09-10	Pf_PFD0100c_MAL4_140623	C	T	CT	0.725778	0.274222	1
200988	Nyanza	HOMA BAY	2009-09-10	MAL7P1_176_MAL7_1414177	C	T	T	0	1	1
200988	Nyanza	HOMA BAY	2009-09-10	PFE0805w_MAL5_669004	A	G	G	0.0778409	0.922159	1
200988	Nyanza	HOMA BAY	2009-09-10	Pf_PF08_0002_MAL8_1316882	A	G	AG	0.175333	0.824667	1
200988	Nyanza	HOMA BAY	2009-09-10	Pf_PF08_0002_MAL8_1312062	A	G	AG	0.611556	0.388444	1
200988	Nyanza	HOMA BAY	2009-09-10	PF07_0129_MAL7_1425627	G	T	T	0.0357778	0.964222	1
200988	Nyanza	HOMA BAY	2009-09-10	Pf_PFD1160w_MAL4_1111077	A	G	AG	0.274333	0.725667	1
200988	Nyanza	HOMA BAY	2009-09-10	PF14_0153_MAL14_625051	A	T	A	0.985778	0.0142222	1
200988	Nyanza	HOMA BAY	2009-09-10	Pf_PFB0305c-a_MAL2_276069	C	T	C	0.935909	0.0640909	1
200988	Nyanza	HOMA BAY	2009-09-10	Pf_PF08_0002_MAL8_1315720	A	G	AG	0.404773	0.595227	1
200988	Nyanza	HOMA BAY	2009-09-10	MAL7P1_176_MAL7_1415888	C	G	G	0.00311111	0.996889	1
200988	Nyanza	HOMA BAY	2009-09-10	Pf_PF14_0101_MAL14_407355	C	G	C	0.950778	0.0492222	1
200988	Nyanza	HOMA BAY	2009-09-10	Pf_PFD1160w_MAL4_1104525	A	C	C	0.0896667	0.910333	1
200988	Nyanza	HOMA BAY	2009-09-10	MAL8P1_78_MAL8_761527	A	T	A	1	0	1
200988	Nyanza	HOMA BAY	2009-09-10	Pf_PF14_0746_MAL14_3190053	C	T	T	0.057	0.943	1
200988	Nyanza	HOMA BAY	2009-09-10	PFL1210w_MAL12_1020461	C	T	T	0	1	1
200988	Nyanza	HOMA BAY	2009-09-10	PFB0265c_MAL2_242618	A	G	A	0.95	0.05	1
200988	Nyanza	HOMA BAY	2009-09-10	Pfmdr1_Y184F_A	A	T	AT	0.689659	0.310341	1
200988	Nyanza	HOMA BAY	2009-09-10	PFE0805w_MAL5_668974	C	G	CG	0.109	0.891	1
200988	Nyanza	HOMA BAY	2009-09-10	PFD0860w_MAL4_792286	C	T	C	0.917111	0.0828889	1
200988	Nyanza	HOMA BAY	2009-09-10	MAL7P1_176_MAL7_1415733	A	G	AG	0.229775	0.770225	1
200988	Nyanza	HOMA BAY	2009-09-10	Pf_rs45333827	A	G	AG	0.632333	0.367667	1
200988	Nyanza	HOMA BAY	2009-09-10	MAL8P1_109_MAL8_527940	A	G	A	0.906778	0.0932222	1
200988	Nyanza	HOMA BAY	2009-09-10	MAL7P1_176_MAL7_1415420	A	C	AC	0.466222	0.533778	1
200988	Nyanza	HOMA BAY	2009-09-10	Pf_PF08_0002_MAL8_1316409	A	G	AG	0.349667	0.650333	1
200988	Nyanza	HOMA BAY	2009-09-10	Pf_PFA0625w_MAL1_496537	A	G	AG	0.127	0.873	1
200988	Nyanza	HOMA BAY	2009-09-10	MAL7P1_176_MAL7_1416124	A	C	C	0.0656667	0.934333	1
200988	Nyanza	HOMA BAY	2009-09-10	Pf_PFD0705c_MAL4_666173	A	C	AC	0.735889	0.264111	1
200988	Nyanza	HOMA BAY	2009-09-10	MAL7P1_176_MAL7_1416452	A	G	G	0.08625	0.91375	1
200988	Nyanza	HOMA BAY	2009-09-10	PF07_0066_MAL7_761120	C	T	T	0.0504444	0.949556	1
200988	Nyanza	HOMA BAY	2009-09-10	PF11_0162_MAL11_584404	A	T	T	0	1	1
200988	Nyanza	HOMA BAY	2009-09-10	PF11_0147_MAL11_536092	C	T	T	0	1	1
200988	Nyanza	HOMA BAY	2009-09-10	MAL7P1_176_MAL7_1414874	G	T	T	0	1	1
200988	Nyanza	HOMA BAY	2009-09-10	MAL7P1_176_MAL7_1415442	A	G	A	1	0	1
200988	Nyanza	HOMA BAY	2009-09-10	Pf_PFD1160w_MAL4_1105671	C	T	CT	0.911667	0.0883333	1
200988	Nyanza	HOMA BAY	2009-09-10	PFL0410w_MAL12_382395	C	T	C	1	0	1
200988	Nyanza	HOMA BAY	2009-09-10	PFI0460w_MAL9_431939	C	T	T	0.0411236	0.958876	1
200988	Nyanza	HOMA BAY	2009-09-10	PF10_0078_MAL10_323640	A	T	AT	0.682667	0.317333	1
200988	Nyanza	HOMA BAY	2009-09-10	MAL7P1_176_MAL7_1413859	G	T	T	0.0214444	0.978556	1
200988	Nyanza	HOMA BAY	2009-09-10	MAL7P1_176_MAL7_1413932	C	G	G	0	1	1
200988	Nyanza	HOMA BAY	2009-09-10	PF11_0052_MAL11_179807	G	T	GT	0.134706	0.865294	1
200988	Nyanza	HOMA BAY	2009-09-10	Pf_PF07_0044_MAL7_536976	C	T	T	0.0992222	0.900778	1
200988	Nyanza	HOMA BAY	2009-09-10	Pf_PFL1435c_MAL12_1221469	C	T	CT	0.73125	0.26875	1
200988	Nyanza	HOMA BAY	2009-09-10	MAL7P1_176_MAL7_1413900	A	G	A	1	0	1
200988	Nyanza	HOMA BAY	2009-09-10	Pf_PF14_0747_MAL14_3194986	C	T	CT	0.215111	0.784889	1
200988	Nyanza	HOMA BAY	2009-09-10	PF07_0129_MAL7_1424575	A	G	AG	0.359091	0.640909	1
200988	Nyanza	HOMA BAY	2009-09-10	Pf_PFD0100c_MAL4_140864	A	G	AG	0.875444	0.124556	1
200988	Nyanza	HOMA BAY	2009-09-10	Pf_PF11_0483_MAL11_1890818	A	T	A	0.976163	0.0238372	1
200988	Nyanza	HOMA BAY	2009-09-10	PF11_0344_MAL11_1294353	A	C	AC	0.166	0.834	1
200988	Nyanza	HOMA BAY	2009-09-10	Pf_MAL7P1_38_MAL7_562446	A	G	AG	0.896667	0.103333	1
200988	Nyanza	HOMA BAY	2009-09-10	PFF0990c_MAL6_849882	A	G	G	0.016	0.984	1
200988	Nyanza	HOMA BAY	2009-09-10	Pf_PF13_0075_MAL13_103161	C	T	CT	0.692444	0.307556	1
200988	Nyanza	HOMA BAY	2009-09-10	Pf_PFC0325c_MAL3_328977	A	C	C	0.0815556	0.918444	1
200988	Nyanza	HOMA BAY	2009-09-10	MAL7P1_176_MAL7_1414864	A	C	C	0.0531818	0.946818	1
200988	Nyanza	HOMA BAY	2009-09-10	MAL7P1_178_MAL7_1435585	A	G	A	0.965222	0.0347778	1
200988	Nyanza	HOMA BAY	2009-09-10	MAL7P1_176_MAL7_1417607	A	G	A	1	0	1
200988	Nyanza	HOMA BAY	2009-09-10	PF11_0347_MAL11_1302186	C	G	G	0	1	1
200988	Nyanza	HOMA BAY	2009-09-10	Pf_PFC0350c_MAL3_359206	G	T	GT	0.698276	0.301724	1
200988	Nyanza	HOMA BAY	2009-09-10	MAL7P1_177_MAL7_1428081	A	G	G	0	1	1
200988	Nyanza	HOMA BAY	2009-09-10	MAL7P1_176_MAL7_1415845	A	T	A	1	0	1
200988	Nyanza	HOMA BAY	2009-09-10	PF14_0179_MAL14_772431	G	T	T	0.0118889	0.988111	1
200988	Nyanza	HOMA BAY	2009-09-10	MAL7P1_176_MAL7_1415763	C	G	G	0	1	1
200988	Nyanza	HOMA BAY	2009-09-10	MAL13P1_216_MAL13_1717390	G	T	T	0	1	1
200988	Nyanza	HOMA BAY	2009-09-10	MAL7P1_176_MAL7_1414436	G	T	GT	0.860778	0.139222	1
200988	Nyanza	HOMA BAY	2009-09-10	Pf_PFD0660w_MAL4_622635	A	G	X	NA	NA	0
200988	Nyanza	HOMA BAY	2009-09-10	MAL13P1_301_MAL13_2412172	C	T	X	NA	NA	0
200988	Nyanza	HOMA BAY	2009-09-10	MAL13P1_242_MAL13_1924427_A	A	G	X	NA	NA	0
200988	Nyanza	HOMA BAY	2009-09-10	MAL7P1_176_MAL7_1414954	C	T	X	NA	NA	0
200988	Nyanza	HOMA BAY	2009-09-10	Pf_PFC0125w_MAL3_138918	C	T	X	NA	NA	0
200988	Nyanza	HOMA BAY	2009-09-10	MAL7P1_176_MAL7_1414254	A	T	X	NA	NA	0
200988	Nyanza	HOMA BAY	2009-09-10	Pf_PF07_0053_MAL7_682814	C	T	X	0	1	0
200988	Nyanza	HOMA BAY	2009-09-10	PF11_0347_MAL11_1305885	C	T	X	NA	NA	0
200988	Nyanza	HOMA BAY	2009-09-10	DHFRN51I_C	A	T	X	NA	NA	0
200988	Nyanza	HOMA BAY	2009-09-10	PF11_0349_MAL11_1313978	G	T	X	NA	NA	0
200988	Nyanza	HOMA BAY	2009-09-10	MAL7P1_176_MAL7_1414207	A	G	X	NA	NA	0
200988	Nyanza	HOMA BAY	2009-09-10	Pf_PFD0100c_MAL4_136088	C	G	X	NA	NA	0
200988	Nyanza	HOMA BAY	2009-09-10	Pf_PFD0735c_MAL4_680773	A	T	X	NA	NA	0
200988	Nyanza	HOMA BAY	2009-09-10	PF14_0153_MAL14_628077	A	G	X	NA	NA	0
200988	Nyanza	HOMA BAY	2009-09-10	PF14_0093_MAL14_371220	C	T	X	NA	NA	0
200988	Nyanza	HOMA BAY	2009-09-10	DHFRI164L_B	A	T	X	NA	NA	0
200988	Nyanza	HOMA BAY	2009-09-10	PFF0695w_MAL6_605108	C	T	X	NA	NA	0
200988	Nyanza	HOMA BAY	2009-09-10	MAL7P1_176_MAL7_1418020	A	T	X	NA	NA	0
200988	Nyanza	HOMA BAY	2009-09-10	PfEBA175_L300L_A	C	T	X	NA	NA	0
200989	Nyanza	HOMA BAY	2009-09-10	PFE0805w_MAL5_668974	C	G	G	0.0557778	0.944222	1
200989	Nyanza	HOMA BAY	2009-09-10	PFD0860w_MAL4_792286	C	T	C	0.777778	0.222222	1
200989	Nyanza	HOMA BAY	2009-09-10	MAL7P1_176_MAL7_1416124	A	C	C	0.0651111	0.934889	1
200989	Nyanza	HOMA BAY	2009-09-10	PF10_0078_MAL10_323640	A	T	A	1	0	1
200989	Nyanza	HOMA BAY	2009-09-10	MAL7P1_178_MAL7_1435585	A	G	A	0.948111	0.0518889	1
200989	Nyanza	HOMA BAY	2009-09-10	PF13_0019_MAL13_171448	A	C	C	0.064	0.936	1
200989	Nyanza	HOMA BAY	2009-09-10	Pf_PF13_0075_MAL13_103161	C	T	CT	0.0798889	0.920111	1
200989	Nyanza	HOMA BAY	2009-09-10	Pf_PF14_0101_MAL14_407355	C	G	C	0.954889	0.0451111	1
200989	Nyanza	HOMA BAY	2009-09-10	PF14_0179_MAL14_772431	G	T	T	0.0195556	0.980444	1
200989	Nyanza	HOMA BAY	2009-09-10	MAL7P1_176_MAL7_1415949	A	G	G	0.0398889	0.960111	1
200989	Nyanza	HOMA BAY	2009-09-10	MAL7P1_176_MAL7_1417607	A	G	A	1	0	1
200989	Nyanza	HOMA BAY	2009-09-10	MAL7P1_176_MAL7_1414352	A	G	A	0.988	0.012	1
200989	Nyanza	HOMA BAY	2009-09-10	Pf_PFD0705c_MAL4_666173	A	C	A	0.964	0.036	1
200989	Nyanza	HOMA BAY	2009-09-10	PFI1010w_MAL9_845479	C	T	C	0.954556	0.0454444	1
200989	Nyanza	HOMA BAY	2009-09-10	Pf_PF11_0483_MAL11_1890818	A	T	AT	0.831977	0.168023	1
200989	Nyanza	HOMA BAY	2009-09-10	PF07_0066_MAL7_761120	C	T	T	0.003	0.997	1
200989	Nyanza	HOMA BAY	2009-09-10	MAL7P1_176_MAL7_1414436	G	T	G	0.916444	0.0835556	1
200989	Nyanza	HOMA BAY	2009-09-10	PfEBA175_G1100D_A	A	G	G	0.0787778	0.921222	1
200989	Nyanza	HOMA BAY	2009-09-10	Pf_PF14_0747_MAL14_3194986	C	T	T	0.0366667	0.963333	1
200989	Nyanza	HOMA BAY	2009-09-10	Pf_PFD0100c_MAL4_140864	A	G	A	0.949889	0.0501111	1
200989	Nyanza	HOMA BAY	2009-09-10	PFL1210w_MAL12_1020461	C	T	T	0	1	1
200989	Nyanza	HOMA BAY	2009-09-10	Pf_PF08_0002_MAL8_1316409	A	G	A	0.953778	0.0462222	1
200989	Nyanza	HOMA BAY	2009-09-10	MAL7P1_176_MAL7_1414453	G	T	G	0.888556	0.111444	1
200989	Nyanza	HOMA BAY	2009-09-10	MAL7P1_176_MAL7_1413932	C	G	G	0.00533333	0.994667	1
200989	Nyanza	HOMA BAY	2009-09-10	MAL7P1_176_MAL7_1413900	A	G	G	0.0544444	0.945556	1
200989	Nyanza	HOMA BAY	2009-09-10	Pf_PFD1160w_MAL4_1104525	A	C	AC	0.172556	0.827444	1
200989	Nyanza	HOMA BAY	2009-09-10	PF11_0347_MAL11_1302186	C	G	G	0	1	1
200989	Nyanza	HOMA BAY	2009-09-10	Pfmdr1_Y184F_A	A	T	T	0.0895455	0.910455	1
200989	Nyanza	HOMA BAY	2009-09-10	MAL7P1_176_MAL7_1416452	A	G	G	0.0968182	0.903182	1
200989	Nyanza	HOMA BAY	2009-09-10	PF11_0344_MAL11_1294376	G	T	GT	0.211778	0.788222	1
200989	Nyanza	HOMA BAY	2009-09-10	MAL7P1_177_MAL7_1428081	A	G	G	0	1	1
200989	Nyanza	HOMA BAY	2009-09-10	PF11_0351_MAL11_1320850	A	G	A	0.88809	0.11191	1
200989	Nyanza	HOMA BAY	2009-09-10	MAL8P1_78_MAL8_761527	A	T	A	1	0	1
200989	Nyanza	HOMA BAY	2009-09-10	MAL7P1_176_MAL7_1414177	C	T	T	0.00111111	0.998889	1
200989	Nyanza	HOMA BAY	2009-09-10	MAL7P1_176_MAL7_1415763	C	G	G	0	1	1
200989	Nyanza	HOMA BAY	2009-09-10	Pf_PFD1160w_MAL4_1111077	A	G	A	0.958889	0.0411111	1
200989	Nyanza	HOMA BAY	2009-09-10	PF11_0344_MAL11_1294353	A	C	AC	0.196333	0.803667	1
200989	Nyanza	HOMA BAY	2009-09-10	Pf_rs45333827	A	G	A	0.953444	0.0465556	1
200989	Nyanza	HOMA BAY	2009-09-10	MAL13P1_346_MAL13_2731153	A	G	G	0.0627778	0.937222	1
200989	Nyanza	HOMA BAY	2009-09-10	PF07_0129_MAL7_1425627	G	T	T	0.0193333	0.980667	1
200989	Nyanza	HOMA BAY	2009-09-10	Pf_PFC0350c_MAL3_359206	G	T	G	0.883908	0.116092	1
200989	Nyanza	HOMA BAY	2009-09-10	Pf_PFF0175c_MAL6_145371	C	T	CT	0.758556	0.241444	1
200989	Nyanza	HOMA BAY	2009-09-10	Pf_PFD0100c_MAL4_139876	A	G	A	0.933523	0.0664773	1
200989	Nyanza	HOMA BAY	2009-09-10	Pf_PFA0625w_MAL1_496537	A	G	G	0.0828889	0.917111	1
200989	Nyanza	HOMA BAY	2009-09-10	PFF1225c_MAL6_1027654	A	G	AG	0.197111	0.802889	1
200989	Nyanza	HOMA BAY	2009-09-10	MAL7P1_176_MAL7_1417189	C	T	T	0.0798864	0.920114	1
200989	Nyanza	HOMA BAY	2009-09-10	Pf_PFL1435c_MAL12_1221469	C	T	C	0.971364	0.0286364	1
200989	Nyanza	HOMA BAY	2009-09-10	PFE0805w_MAL5_669004	A	G	AG	0.707614	0.292386	1
200989	Nyanza	HOMA BAY	2009-09-10	PFI0460w_MAL9_431939	C	T	T	0.0475281	0.952472	1
200989	Nyanza	HOMA BAY	2009-09-10	PF07_0129_MAL7_1424575	A	G	AG	0.849091	0.150909	1
200989	Nyanza	HOMA BAY	2009-09-10	MAL13P1_216_MAL13_1717390	G	T	T	0	1	1
200989	Nyanza	HOMA BAY	2009-09-10	MAL7P1_176_MAL7_1415420	A	C	AC	0.702778	0.297222	1
200989	Nyanza	HOMA BAY	2009-09-10	Pf_PFD1160w_MAL4_1107330	A	G	G	0	1	1
200989	Nyanza	HOMA BAY	2009-09-10	Pf_MAL7P1_38_MAL7_562446	A	G	A	1	0	1
200989	Nyanza	HOMA BAY	2009-09-10	MAL7P1_176_MAL7_1415442	A	G	A	1	0	1
200989	Nyanza	HOMA BAY	2009-09-10	PF07_0129_MAL7_1424709	C	T	T	0.0944186	0.905581	1
200989	Nyanza	HOMA BAY	2009-09-10	Pf_PFA0410w_MAL1_340657	A	C	AC	0.206556	0.793444	1
200989	Nyanza	HOMA BAY	2009-09-10	Pf_PFB0305c-a_MAL2_276069	C	T	C	0.953409	0.0465909	1
200989	Nyanza	HOMA BAY	2009-09-10	Pf_PFC0325c_MAL3_328977	A	C	AC	0.100444	0.899556	1
200989	Nyanza	HOMA BAY	2009-09-10	MAL7P1_176_MAL7_1417304	G	T	G	1	0	1
200989	Nyanza	HOMA BAY	2009-09-10	MAL7P1_176_MAL7_1413859	G	T	T	0.0115556	0.988444	1
200989	Nyanza	HOMA BAY	2009-09-10	Pf_PF08_0002_MAL8_1312062	A	G	G	0.0575556	0.942444	1
200989	Nyanza	HOMA BAY	2009-09-10	Pf_PF14_0746_MAL14_3190053	C	T	T	0.0511111	0.948889	1
200989	Nyanza	HOMA BAY	2009-09-10	PF14_0153_MAL14_625051	A	T	A	0.994667	0.00533333	1
200989	Nyanza	HOMA BAY	2009-09-10	PFF0990c_MAL6_849882	A	G	G	0.016	0.984	1
200989	Nyanza	HOMA BAY	2009-09-10	PF11_0147_MAL11_536092	C	T	T	0.0433333	0.956667	1
200989	Nyanza	HOMA BAY	2009-09-10	PF11_0344_MAL11_1295620	A	T	AT	0.158111	0.841889	1
200989	Nyanza	HOMA BAY	2009-09-10	PFI0255c_MAL9_246426	A	G	A	1	0	1
200989	Nyanza	HOMA BAY	2009-09-10	PF11_0162_MAL11_584404	A	T	T	0.0427778	0.957222	1
200989	Nyanza	HOMA BAY	2009-09-10	MAL7P1_176_MAL7_1414864	A	C	C	0.0806818	0.919318	1
200989	Nyanza	HOMA BAY	2009-09-10	MAL7P1_176_MAL7_1415888	C	G	G	0.0414444	0.958556	1
200989	Nyanza	HOMA BAY	2009-09-10	MAL8P1_109_MAL8_527940	A	G	A	0.846667	0.153333	1
200989	Nyanza	HOMA BAY	2009-09-10	Pf_PF08_0002_MAL8_1316882	A	G	G	0.0296667	0.970333	1
200989	Nyanza	HOMA BAY	2009-09-10	MAL7P1_176_MAL7_1415845	A	T	A	1	0	1
200989	Nyanza	HOMA BAY	2009-09-10	Pf_PF07_0044_MAL7_536976	C	T	T	0.116778	0.883222	1
200989	Nyanza	HOMA BAY	2009-09-10	Pf_PF08_0002_MAL8_1315720	A	G	G	0.0559091	0.944091	1
200989	Nyanza	HOMA BAY	2009-09-10	MAL7P1_176_MAL7_1414874	G	T	T	0	1	1
200989	Nyanza	HOMA BAY	2009-09-10	Pf_PFD0100c_MAL4_140623	C	T	T	0	1	1
200989	Nyanza	HOMA BAY	2009-09-10	PF11_0052_MAL11_179807	G	T	T	0	1	1
200989	Nyanza	HOMA BAY	2009-09-10	MAL7P1_17_MAL7_242868	G	T	G	0.885222	0.114778	1
200989	Nyanza	HOMA BAY	2009-09-10	PFE1015c_MAL5_836682	A	C	A	0.934556	0.0654444	1
200989	Nyanza	HOMA BAY	2009-09-10	PFB0265c_MAL2_242618	A	G	A	0.920444	0.0795556	1
200989	Nyanza	HOMA BAY	2009-09-10	PFE0430w_MAL5_358599	A	C	C	0.145667	0.854333	1
200989	Nyanza	HOMA BAY	2009-09-10	PFE1355c_MAL5_1134201	A	G	G	0.0234444	0.976556	1
200989	Nyanza	HOMA BAY	2009-09-10	PFD0565c_MAL4_523108	A	G	G	0.0126667	0.987333	1
200989	Nyanza	HOMA BAY	2009-09-10	PFD0590c_MAL4_535833	A	T	A	0.995176	0.00482353	1
200989	Nyanza	HOMA BAY	2009-09-10	PFL0410w_MAL12_382395	C	T	C	1	0	1
200989	Nyanza	HOMA BAY	2009-09-10	Pf_PFL0035c_MAL12_63177	C	G	C	0.93875	0.06125	1
200989	Nyanza	HOMA BAY	2009-09-10	MAL7P1_176_MAL7_1415733	A	G	G	0.0737079	0.926292	1
200989	Nyanza	HOMA BAY	2009-09-10	Pf_PF08_0002_MAL8_1312312	C	G	C	0.933111	0.0668889	1
200989	Nyanza	HOMA BAY	2009-09-10	Pf_PFI0240c_MAL9_225540	C	T	C	0.998556	0.00144444	1
200989	Nyanza	HOMA BAY	2009-09-10	MAL7P1_176_MAL7_1414207	A	G	X	NA	NA	0
200989	Nyanza	HOMA BAY	2009-09-10	MAL13P1_242_MAL13_1924427_A	A	G	X	NA	NA	0
200989	Nyanza	HOMA BAY	2009-09-10	MAL7P1_176_MAL7_1414954	C	T	X	NA	NA	0
200989	Nyanza	HOMA BAY	2009-09-10	PFF0695w_MAL6_605108	C	T	X	NA	NA	0
200989	Nyanza	HOMA BAY	2009-09-10	PF11_0347_MAL11_1305885	C	T	X	NA	NA	0
200989	Nyanza	HOMA BAY	2009-09-10	MAL7P1_176_MAL7_1414254	A	T	X	NA	NA	0
200989	Nyanza	HOMA BAY	2009-09-10	PF11_0349_MAL11_1313978	G	T	X	NA	NA	0
200989	Nyanza	HOMA BAY	2009-09-10	DHFRI164L_B	A	T	X	NA	NA	0
200989	Nyanza	HOMA BAY	2009-09-10	MAL7P1_176_MAL7_1418020	A	T	X	NA	NA	0
200989	Nyanza	HOMA BAY	2009-09-10	Pf_PF07_0053_MAL7_682814	C	T	X	0.291667	0.708333	0
200989	Nyanza	HOMA BAY	2009-09-10	DHFRN51I_C	A	T	X	NA	NA	0
200989	Nyanza	HOMA BAY	2009-09-10	MAL13P1_301_MAL13_2412172	C	T	X	NA	NA	0
200989	Nyanza	HOMA BAY	2009-09-10	PF14_0153_MAL14_628077	A	G	X	NA	NA	0
200989	Nyanza	HOMA BAY	2009-09-10	PF14_0093_MAL14_371220	C	T	X	NA	NA	0
200989	Nyanza	HOMA BAY	2009-09-10	Pf_PFD0100c_MAL4_136088	C	G	X	NA	NA	0
200989	Nyanza	HOMA BAY	2009-09-10	PfEBA175_L300L_A	C	T	X	NA	NA	0
200989	Nyanza	HOMA BAY	2009-09-10	Pf_PFC0125w_MAL3_138918	C	T	X	NA	NA	0
200989	Nyanza	HOMA BAY	2009-09-10	Pf_PFD1160w_MAL4_1105671	C	T	X	1	0	0
200989	Nyanza	HOMA BAY	2009-09-10	Pf_PFD0660w_MAL4_622635	A	G	X	NA	NA	0
200989	Nyanza	HOMA BAY	2009-09-10	Pf_PFD0735c_MAL4_680773	A	T	X	NA	NA	0
200990	Nyanza	HOMA BAY	2009-09-10	Pf_PF08_0002_MAL8_1312312	C	G	CG	0.0564444	0.943556	1
200990	Nyanza	HOMA BAY	2009-09-10	Pf_PFD0100c_MAL4_140864	A	G	AG	0.530556	0.469444	1
200990	Nyanza	HOMA BAY	2009-09-10	Pf_PF11_0483_MAL11_1890818	A	T	A	1	0	1
200990	Nyanza	HOMA BAY	2009-09-10	PFD0590c_MAL4_535833	A	T	AT	0.585882	0.414118	1
200990	Nyanza	HOMA BAY	2009-09-10	PF07_0129_MAL7_1425627	G	T	GT	0.193333	0.806667	1
200990	Nyanza	HOMA BAY	2009-09-10	MAL7P1_177_MAL7_1428081	A	G	G	0	1	1
200990	Nyanza	HOMA BAY	2009-09-10	MAL7P1_176_MAL7_1417189	C	T	T	0.0798864	0.920114	1
200990	Nyanza	HOMA BAY	2009-09-10	PF10_0078_MAL10_323640	A	T	A	1	0	1
200990	Nyanza	HOMA BAY	2009-09-10	Pf_PFD0100c_MAL4_139876	A	G	AG	0.833409	0.166591	1
200990	Nyanza	HOMA BAY	2009-09-10	PF11_0351_MAL11_1320850	A	G	A	0.909326	0.0906742	1
200990	Nyanza	HOMA BAY	2009-09-10	PFI0460w_MAL9_431939	C	T	T	0.0477528	0.952247	1
200990	Nyanza	HOMA BAY	2009-09-10	MAL7P1_176_MAL7_1415442	A	G	A	1	0	1
200990	Nyanza	HOMA BAY	2009-09-10	Pf_PF08_0002_MAL8_1316409	A	G	AG	0.423667	0.576333	1
200990	Nyanza	HOMA BAY	2009-09-10	PFE1015c_MAL5_836682	A	C	A	0.977556	0.0224444	1
200990	Nyanza	HOMA BAY	2009-09-10	PF07_0129_MAL7_1424709	C	T	T	0.0882558	0.911744	1
200990	Nyanza	HOMA BAY	2009-09-10	PF14_0153_MAL14_625051	A	T	A	0.943444	0.0565556	1
200990	Nyanza	HOMA BAY	2009-09-10	MAL7P1_176_MAL7_1415845	A	T	A	1	0	1
200990	Nyanza	HOMA BAY	2009-09-10	PFE1355c_MAL5_1134201	A	G	A	1	0	1
200990	Nyanza	HOMA BAY	2009-09-10	Pf_PF14_0747_MAL14_3194986	C	T	T	0.03	0.97	1
200990	Nyanza	HOMA BAY	2009-09-10	MAL7P1_176_MAL7_1414874	G	T	T	0	1	1
200990	Nyanza	HOMA BAY	2009-09-10	MAL7P1_17_MAL7_242868	G	T	GT	0.422444	0.577556	1
200990	Nyanza	HOMA BAY	2009-09-10	PFF0990c_MAL6_849882	A	G	G	0.0175556	0.982444	1
200990	Nyanza	HOMA BAY	2009-09-10	PF11_0162_MAL11_584404	A	T	T	0	1	1
200990	Nyanza	HOMA BAY	2009-09-10	Pf_PFC0325c_MAL3_328977	A	C	C	0.0455556	0.954444	1
200990	Nyanza	HOMA BAY	2009-09-10	PFE0430w_MAL5_358599	A	C	C	0.132889	0.867111	1
200990	Nyanza	HOMA BAY	2009-09-10	MAL7P1_176_MAL7_1415763	C	G	G	0	1	1
200990	Nyanza	HOMA BAY	2009-09-10	MAL7P1_176_MAL7_1417304	G	T	G	1	0	1
200990	Nyanza	HOMA BAY	2009-09-10	PFB0265c_MAL2_242618	A	G	A	0.953222	0.0467778	1
200990	Nyanza	HOMA BAY	2009-09-10	PF14_0179_MAL14_772431	G	T	T	0.0102222	0.989778	1
200990	Nyanza	HOMA BAY	2009-09-10	Pf_PF08_0002_MAL8_1312062	A	G	AG	0.498444	0.501556	1
200990	Nyanza	HOMA BAY	2009-09-10	Pf_PF14_0101_MAL14_407355	C	G	C	0.966444	0.0335556	1
200990	Nyanza	HOMA BAY	2009-09-10	PFL0410w_MAL12_382395	C	T	C	1	0	1
200990	Nyanza	HOMA BAY	2009-09-10	MAL7P1_176_MAL7_1414352	A	G	A	0.983111	0.0168889	1
200990	Nyanza	HOMA BAY	2009-09-10	MAL7P1_176_MAL7_1414864	A	C	C	0.0576136	0.942386	1
200990	Nyanza	HOMA BAY	2009-09-10	PfEBA175_G1100D_A	A	G	G	0.0431111	0.956889	1
200990	Nyanza	HOMA BAY	2009-09-10	MAL7P1_176_MAL7_1413859	G	T	T	0.027	0.973	1
200990	Nyanza	HOMA BAY	2009-09-10	PFF1225c_MAL6_1027654	A	G	A	0.970111	0.0298889	1
200990	Nyanza	HOMA BAY	2009-09-10	MAL7P1_176_MAL7_1415949	A	G	G	0.0513333	0.948667	1
200990	Nyanza	HOMA BAY	2009-09-10	MAL7P1_176_MAL7_1416124	A	C	C	0.0534444	0.946556	1
200990	Nyanza	HOMA BAY	2009-09-10	Pf_PFD1160w_MAL4_1105671	C	T	CT	0.442111	0.557889	1
200990	Nyanza	HOMA BAY	2009-09-10	MAL7P1_176_MAL7_1416452	A	G	G	0.0786364	0.921364	1
200990	Nyanza	HOMA BAY	2009-09-10	PF13_0019_MAL13_171448	A	C	C	0.0506667	0.949333	1
200990	Nyanza	HOMA BAY	2009-09-10	PFD0860w_MAL4_792286	C	T	C	0.905444	0.0945556	1
200990	Nyanza	HOMA BAY	2009-09-10	Pf_PFD1160w_MAL4_1104525	A	C	C	0.0436667	0.956333	1
200990	Nyanza	HOMA BAY	2009-09-10	MAL7P1_176_MAL7_1414436	G	T	G	0.954333	0.0456667	1
200990	Nyanza	HOMA BAY	2009-09-10	Pfmdr1_Y184F_A	A	T	A	0.948182	0.0518182	1
200990	Nyanza	HOMA BAY	2009-09-10	Pf_PFD1160w_MAL4_1111077	A	G	A	0.956444	0.0435556	1
200990	Nyanza	HOMA BAY	2009-09-10	Pf_PFD1160w_MAL4_1107330	A	G	A	1	0	1
200990	Nyanza	HOMA BAY	2009-09-10	Pf_MAL7P1_38_MAL7_562446	A	G	A	1	0	1
200990	Nyanza	HOMA BAY	2009-09-10	Pf_PFI0240c_MAL9_225540	C	T	C	0.977333	0.0226667	1
200990	Nyanza	HOMA BAY	2009-09-10	Pf_PFD0705c_MAL4_666173	A	C	A	0.927111	0.0728889	1
200990	Nyanza	HOMA BAY	2009-09-10	Pf_PFD0100c_MAL4_140623	C	T	CT	0.693111	0.306889	1
200990	Nyanza	HOMA BAY	2009-09-10	MAL7P1_176_MAL7_1417607	A	G	A	1	0	1
200990	Nyanza	HOMA BAY	2009-09-10	Pf_rs45333827	A	G	AG	0.251556	0.748444	1
200990	Nyanza	HOMA BAY	2009-09-10	MAL13P1_216_MAL13_1717390	G	T	T	0	1	1
200990	Nyanza	HOMA BAY	2009-09-10	Pf_PFL1435c_MAL12_1221469	C	T	C	1	0	1
200990	Nyanza	HOMA BAY	2009-09-10	PF11_0052_MAL11_179807	G	T	T	0.0391765	0.960824	1
200990	Nyanza	HOMA BAY	2009-09-10	MAL7P1_176_MAL7_1414453	G	T	G	0.956111	0.0438889	1
200990	Nyanza	HOMA BAY	2009-09-10	PF11_0344_MAL11_1294376	G	T	GT	0.893	0.107	1
200990	Nyanza	HOMA BAY	2009-09-10	Pf_PF07_0053_MAL7_682814	C	T	CT	0.106778	0.893222	1
200990	Nyanza	HOMA BAY	2009-09-10	Pf_PFF0175c_MAL6_145371	C	T	T	0	1	1
200990	Nyanza	HOMA BAY	2009-09-10	MAL7P1_176_MAL7_1415733	A	G	AG	0.727079	0.272921	1
200990	Nyanza	HOMA BAY	2009-09-10	PF07_0066_MAL7_761120	C	T	T	0	1	1
200990	Nyanza	HOMA BAY	2009-09-10	Pf_PFC0350c_MAL3_359206	G	T	GT	0.861724	0.138276	1
200990	Nyanza	HOMA BAY	2009-09-10	Pf_PFA0625w_MAL1_496537	A	G	AG	0.349222	0.650778	1
200990	Nyanza	HOMA BAY	2009-09-10	PFI1010w_MAL9_845479	C	T	CT	0.680222	0.319778	1
200990	Nyanza	HOMA BAY	2009-09-10	MAL7P1_176_MAL7_1413932	C	G	G	0	1	1
200990	Nyanza	HOMA BAY	2009-09-10	MAL7P1_176_MAL7_1415888	C	G	G	0.00455556	0.995444	1
200990	Nyanza	HOMA BAY	2009-09-10	PF11_0344_MAL11_1295620	A	T	A	0.911444	0.0885556	1
200990	Nyanza	HOMA BAY	2009-09-10	PF11_0344_MAL11_1294353	A	C	C	0.0376667	0.962333	1
200990	Nyanza	HOMA BAY	2009-09-10	MAL7P1_178_MAL7_1435585	A	G	A	0.895111	0.104889	1
200990	Nyanza	HOMA BAY	2009-09-10	PFE0805w_MAL5_668974	C	G	CG	0.375667	0.624333	1
200990	Nyanza	HOMA BAY	2009-09-10	PF11_0147_MAL11_536092	C	T	T	0.0242222	0.975778	1
200990	Nyanza	HOMA BAY	2009-09-10	PFD0565c_MAL4_523108	A	G	G	0	1	1
200990	Nyanza	HOMA BAY	2009-09-10	Pf_PFB0305c-a_MAL2_276069	C	T	C	0.975	0.025	1
200990	Nyanza	HOMA BAY	2009-09-10	MAL7P1_176_MAL7_1413900	A	G	AG	0.363333	0.636667	1
200990	Nyanza	HOMA BAY	2009-09-10	Pf_PF08_0002_MAL8_1316882	A	G	AG	0.445778	0.554222	1
200990	Nyanza	HOMA BAY	2009-09-10	Pf_PFA0410w_MAL1_340657	A	C	AC	0.118111	0.881889	1
200990	Nyanza	HOMA BAY	2009-09-10	PFE0805w_MAL5_669004	A	G	G	0.0505682	0.949432	1
200990	Nyanza	HOMA BAY	2009-09-10	Pf_PF07_0044_MAL7_536976	C	T	T	0.118778	0.881222	1
200990	Nyanza	HOMA BAY	2009-09-10	MAL7P1_176_MAL7_1414177	C	T	T	0.00633333	0.993667	1
200990	Nyanza	HOMA BAY	2009-09-10	MAL8P1_109_MAL8_527940	A	G	A	0.870556	0.129444	1
200990	Nyanza	HOMA BAY	2009-09-10	MAL8P1_78_MAL8_761527	A	T	A	1	0	1
200990	Nyanza	HOMA BAY	2009-09-10	Pf_PFL0035c_MAL12_63177	C	G	C	0.909318	0.0906818	1
200990	Nyanza	HOMA BAY	2009-09-10	PF11_0347_MAL11_1302186	C	G	G	0	1	1
200990	Nyanza	HOMA BAY	2009-09-10	PFI0255c_MAL9_246426	A	G	A	1	0	1
200990	Nyanza	HOMA BAY	2009-09-10	PFL1210w_MAL12_1020461	C	T	T	0	1	1
200990	Nyanza	HOMA BAY	2009-09-10	Pf_PF08_0002_MAL8_1315720	A	G	AG	0.850909	0.149091	1
200990	Nyanza	HOMA BAY	2009-09-10	MAL7P1_176_MAL7_1415420	A	C	AC	0.396556	0.603444	1
200990	Nyanza	HOMA BAY	2009-09-10	Pf_PF14_0746_MAL14_3190053	C	T	T	0	1	1
200990	Nyanza	HOMA BAY	2009-09-10	MAL13P1_346_MAL13_2731153	A	G	G	0.0823333	0.917667	1
200990	Nyanza	HOMA BAY	2009-09-10	PF07_0129_MAL7_1424575	A	G	AG	0.521705	0.478295	1
200990	Nyanza	HOMA BAY	2009-09-10	Pf_PF13_0075_MAL13_103161	C	T	T	0.0224444	0.977556	1
200990	Nyanza	HOMA BAY	2009-09-10	DHFRI164L_B	A	T	X	NA	NA	0
200990	Nyanza	HOMA BAY	2009-09-10	MAL7P1_176_MAL7_1414254	A	T	X	NA	NA	0
200990	Nyanza	HOMA BAY	2009-09-10	MAL7P1_176_MAL7_1418020	A	T	X	NA	NA	0
200990	Nyanza	HOMA BAY	2009-09-10	Pf_PFD0735c_MAL4_680773	A	T	X	NA	NA	0
200990	Nyanza	HOMA BAY	2009-09-10	Pf_PFD0100c_MAL4_136088	C	G	X	NA	NA	0
200990	Nyanza	HOMA BAY	2009-09-10	PF11_0347_MAL11_1305885	C	T	X	NA	NA	0
200990	Nyanza	HOMA BAY	2009-09-10	PF14_0153_MAL14_628077	A	G	X	NA	NA	0
200990	Nyanza	HOMA BAY	2009-09-10	MAL7P1_176_MAL7_1414207	A	G	X	NA	NA	0
200990	Nyanza	HOMA BAY	2009-09-10	MAL13P1_242_MAL13_1924427_A	A	G	X	NA	NA	0
200990	Nyanza	HOMA BAY	2009-09-10	PfEBA175_L300L_A	C	T	X	NA	NA	0
200990	Nyanza	HOMA BAY	2009-09-10	PFF0695w_MAL6_605108	C	T	X	NA	NA	0
200990	Nyanza	HOMA BAY	2009-09-10	Pf_PFC0125w_MAL3_138918	C	T	X	NA	NA	0
200990	Nyanza	HOMA BAY	2009-09-10	MAL13P1_301_MAL13_2412172	C	T	X	NA	NA	0
200990	Nyanza	HOMA BAY	2009-09-10	MAL7P1_176_MAL7_1414954	C	T	X	NA	NA	0
200990	Nyanza	HOMA BAY	2009-09-10	PF14_0093_MAL14_371220	C	T	X	NA	NA	0
200990	Nyanza	HOMA BAY	2009-09-10	PF11_0349_MAL11_1313978	G	T	X	NA	NA	0
200990	Nyanza	HOMA BAY	2009-09-10	Pf_PFD0660w_MAL4_622635	A	G	X	NA	NA	0
200990	Nyanza	HOMA BAY	2009-09-10	DHFRN51I_C	A	T	X	NA	NA	0
200991	Nyanza	HOMA BAY	2009-09-10	Pf_PF07_0044_MAL7_536976	C	T	CT	0.480111	0.519889	1
200991	Nyanza	HOMA BAY	2009-09-10	Pf_PFD0100c_MAL4_140864	A	G	A	0.966667	0.0333333	1
200991	Nyanza	HOMA BAY	2009-09-10	Pf_PFL1435c_MAL12_1221469	C	T	CT	0.286591	0.713409	1
200991	Nyanza	HOMA BAY	2009-09-10	MAL7P1_176_MAL7_1413859	G	T	T	0.0378889	0.962111	1
200991	Nyanza	HOMA BAY	2009-09-10	Pf_PF13_0075_MAL13_103161	C	T	CT	0.341889	0.658111	1
200991	Nyanza	HOMA BAY	2009-09-10	Pf_PF08_0002_MAL8_1315720	A	G	G	0	1	1
200991	Nyanza	HOMA BAY	2009-09-10	Pf_PFA0625w_MAL1_496537	A	G	G	0.110111	0.889889	1
200991	Nyanza	HOMA BAY	2009-09-10	PFL1210w_MAL12_1020461	C	T	T	0	1	1
200991	Nyanza	HOMA BAY	2009-09-10	PF11_0344_MAL11_1294376	G	T	G	0.961667	0.0383333	1
200991	Nyanza	HOMA BAY	2009-09-10	Pf_PF14_0747_MAL14_3194986	C	T	T	0.0662222	0.933778	1
200991	Nyanza	HOMA BAY	2009-09-10	MAL7P1_176_MAL7_1416124	A	C	C	0.0658889	0.934111	1
200991	Nyanza	HOMA BAY	2009-09-10	Pf_PF08_0002_MAL8_1312312	C	G	CG	0.342333	0.657667	1
200991	Nyanza	HOMA BAY	2009-09-10	PF11_0162_MAL11_584404	A	T	T	0.00844444	0.991556	1
200991	Nyanza	HOMA BAY	2009-09-10	Pf_PFF0175c_MAL6_145371	C	T	T	0	1	1
200991	Nyanza	HOMA BAY	2009-09-10	MAL7P1_176_MAL7_1415420	A	C	A	0.982556	0.0174444	1
200991	Nyanza	HOMA BAY	2009-09-10	PFE1015c_MAL5_836682	A	C	A	0.972778	0.0272222	1
200991	Nyanza	HOMA BAY	2009-09-10	MAL8P1_109_MAL8_527940	A	G	A	0.905667	0.0943333	1
200991	Nyanza	HOMA BAY	2009-09-10	Pf_PFD1160w_MAL4_1111077	A	G	A	1	0	1
200991	Nyanza	HOMA BAY	2009-09-10	Pf_PFA0410w_MAL1_340657	A	C	AC	0.343556	0.656444	1
200991	Nyanza	HOMA BAY	2009-09-10	MAL7P1_176_MAL7_1417304	G	T	G	1	0	1
200991	Nyanza	HOMA BAY	2009-09-10	PFI0460w_MAL9_431939	C	T	CT	0.0942697	0.90573	1
200991	Nyanza	HOMA BAY	2009-09-10	PF07_0066_MAL7_761120	C	T	T	0	1	1
200991	Nyanza	HOMA BAY	2009-09-10	PFE0805w_MAL5_668974	C	G	G	0.0237778	0.976222	1
200991	Nyanza	HOMA BAY	2009-09-10	Pf_PF08_0002_MAL8_1316882	A	G	A	1	0	1
200991	Nyanza	HOMA BAY	2009-09-10	MAL13P1_216_MAL13_1717390	G	T	T	0	1	1
200991	Nyanza	HOMA BAY	2009-09-10	MAL7P1_176_MAL7_1414436	G	T	G	0.940333	0.0596667	1
200991	Nyanza	HOMA BAY	2009-09-10	PF11_0351_MAL11_1320850	A	G	A	0.872584	0.127416	1
200991	Nyanza	HOMA BAY	2009-09-10	PFD0590c_MAL4_535833	A	T	AT	0.668471	0.331529	1
200991	Nyanza	HOMA BAY	2009-09-10	Pf_PF08_0002_MAL8_1312062	A	G	A	0.952444	0.0475556	1
200991	Nyanza	HOMA BAY	2009-09-10	MAL7P1_176_MAL7_1415845	A	T	A	1	0	1
200991	Nyanza	HOMA BAY	2009-09-10	MAL7P1_176_MAL7_1415733	A	G	AG	0.271348	0.728652	1
200991	Nyanza	HOMA BAY	2009-09-10	PF11_0347_MAL11_1302186	C	G	G	0	1	1
200991	Nyanza	HOMA BAY	2009-09-10	PF07_0129_MAL7_1425627	G	T	T	0.0641111	0.935889	1
200991	Nyanza	HOMA BAY	2009-09-10	Pf_PFC0350c_MAL3_359206	G	T	G	0.934368	0.0656322	1
200991	Nyanza	HOMA BAY	2009-09-10	PFF0990c_MAL6_849882	A	G	G	0.0173333	0.982667	1
200991	Nyanza	HOMA BAY	2009-09-10	PFI0255c_MAL9_246426	A	G	A	1	0	1
200991	Nyanza	HOMA BAY	2009-09-10	MAL7P1_176_MAL7_1413932	C	G	G	0.00744444	0.992556	1
200991	Nyanza	HOMA BAY	2009-09-10	PF11_0147_MAL11_536092	C	T	T	0.0774444	0.922556	1
200991	Nyanza	HOMA BAY	2009-09-10	PFD0565c_MAL4_523108	A	G	G	0.0362222	0.963778	1
200991	Nyanza	HOMA BAY	2009-09-10	Pf_PFD1160w_MAL4_1104525	A	C	AC	0.477778	0.522222	1
200991	Nyanza	HOMA BAY	2009-09-10	Pf_PFD0705c_MAL4_666173	A	C	AC	0.884444	0.115556	1
200991	Nyanza	HOMA BAY	2009-09-10	PF14_0153_MAL14_625051	A	T	A	0.984222	0.0157778	1
200991	Nyanza	HOMA BAY	2009-09-10	MAL7P1_176_MAL7_1414352	A	G	A	0.961	0.039	1
200991	Nyanza	HOMA BAY	2009-09-10	Pf_PFD1160w_MAL4_1107330	A	G	AG	0.573222	0.426778	1
200991	Nyanza	HOMA BAY	2009-09-10	MAL7P1_176_MAL7_1415949	A	G	G	0.0475556	0.952444	1
200991	Nyanza	HOMA BAY	2009-09-10	Pf_PF14_0746_MAL14_3190053	C	T	T	0.0561111	0.943889	1
200991	Nyanza	HOMA BAY	2009-09-10	PF14_0179_MAL14_772431	G	T	T	0.004	0.996	1
200991	Nyanza	HOMA BAY	2009-09-10	MAL7P1_176_MAL7_1414874	G	T	T	0	1	1
200991	Nyanza	HOMA BAY	2009-09-10	MAL7P1_176_MAL7_1414453	G	T	G	0.905333	0.0946667	1
200991	Nyanza	HOMA BAY	2009-09-10	PFE0805w_MAL5_669004	A	G	G	0.120114	0.879886	1
200991	Nyanza	HOMA BAY	2009-09-10	PFL0410w_MAL12_382395	C	T	C	1	0	1
200991	Nyanza	HOMA BAY	2009-09-10	Pf_PFD0100c_MAL4_140623	C	T	C	0.945556	0.0544444	1
200991	Nyanza	HOMA BAY	2009-09-10	Pf_PFC0325c_MAL3_328977	A	C	AC	0.101778	0.898222	1
200991	Nyanza	HOMA BAY	2009-09-10	PF11_0052_MAL11_179807	G	T	T	0.00352941	0.996471	1
200991	Nyanza	HOMA BAY	2009-09-10	MAL7P1_176_MAL7_1415763	C	G	G	0	1	1
200991	Nyanza	HOMA BAY	2009-09-10	PF10_0078_MAL10_323640	A	T	A	1	0	1
200991	Nyanza	HOMA BAY	2009-09-10	Pf_PF11_0483_MAL11_1890818	A	T	A	1	0	1
200991	Nyanza	HOMA BAY	2009-09-10	MAL7P1_176_MAL7_1415888	C	G	G	0.015	0.985	1
200991	Nyanza	HOMA BAY	2009-09-10	MAL7P1_176_MAL7_1414864	A	C	C	0.06875	0.93125	1
200991	Nyanza	HOMA BAY	2009-09-10	MAL7P1_176_MAL7_1416452	A	G	G	0.122955	0.877045	1
200991	Nyanza	HOMA BAY	2009-09-10	MAL8P1_78_MAL8_761527	A	T	A	1	0	1
200991	Nyanza	HOMA BAY	2009-09-10	Pf_PFD0100c_MAL4_139876	A	G	AG	0.809773	0.190227	1
200991	Nyanza	HOMA BAY	2009-09-10	MAL7P1_176_MAL7_1413900	A	G	AG	0.866778	0.133222	1
200991	Nyanza	HOMA BAY	2009-09-10	Pf_rs45333827	A	G	AG	0.874333	0.125667	1
200991	Nyanza	HOMA BAY	2009-09-10	PFI1010w_MAL9_845479	C	T	CT	0.118667	0.881333	1
200991	Nyanza	HOMA BAY	2009-09-10	MAL13P1_346_MAL13_2731153	A	G	AG	0.441111	0.558889	1
200991	Nyanza	HOMA BAY	2009-09-10	Pf_PFL0035c_MAL12_63177	C	G	C	0.914773	0.0852273	1
200991	Nyanza	HOMA BAY	2009-09-10	PfEBA175_G1100D_A	A	G	G	0.0533333	0.946667	1
200991	Nyanza	HOMA BAY	2009-09-10	MAL7P1_176_MAL7_1417607	A	G	A	1	0	1
200991	Nyanza	HOMA BAY	2009-09-10	PFF1225c_MAL6_1027654	A	G	AG	0.682222	0.317778	1
200991	Nyanza	HOMA BAY	2009-09-10	MAL7P1_176_MAL7_1417189	C	T	T	0.0722727	0.927727	1
200991	Nyanza	HOMA BAY	2009-09-10	MAL7P1_178_MAL7_1435585	A	G	A	0.965667	0.0343333	1
200991	Nyanza	HOMA BAY	2009-09-10	Pf_MAL7P1_38_MAL7_562446	A	G	A	0.976222	0.0237778	1
200991	Nyanza	HOMA BAY	2009-09-10	PFD0860w_MAL4_792286	C	T	C	0.862667	0.137333	1
200991	Nyanza	HOMA BAY	2009-09-10	Pf_PF08_0002_MAL8_1316409	A	G	AG	0.872556	0.127444	1
200991	Nyanza	HOMA BAY	2009-09-10	PFE1355c_MAL5_1134201	A	G	A	1	0	1
200991	Nyanza	HOMA BAY	2009-09-10	PFE0430w_MAL5_358599	A	C	C	0.176778	0.823222	1
200991	Nyanza	HOMA BAY	2009-09-10	PF07_0129_MAL7_1424575	A	G	AG	0.636705	0.363295	1
200991	Nyanza	HOMA BAY	2009-09-10	Pf_PFI0240c_MAL9_225540	C	T	CT	0.212222	0.787778	1
200991	Nyanza	HOMA BAY	2009-09-10	MAL7P1_17_MAL7_242868	G	T	G	0.955222	0.0447778	1
200991	Nyanza	HOMA BAY	2009-09-10	PFB0265c_MAL2_242618	A	G	A	0.945111	0.0548889	1
200991	Nyanza	HOMA BAY	2009-09-10	PF11_0344_MAL11_1295620	A	T	T	0.0544444	0.945556	1
200991	Nyanza	HOMA BAY	2009-09-10	Pfmdr1_Y184F_A	A	T	AT	0.678636	0.321364	1
200991	Nyanza	HOMA BAY	2009-09-10	MAL7P1_176_MAL7_1415442	A	G	A	1	0	1
200991	Nyanza	HOMA BAY	2009-09-10	Pf_PFB0305c-a_MAL2_276069	C	T	C	0.931705	0.0682955	1
200991	Nyanza	HOMA BAY	2009-09-10	MAL7P1_176_MAL7_1414177	C	T	T	0.0163333	0.983667	1
200991	Nyanza	HOMA BAY	2009-09-10	PF11_0344_MAL11_1294353	A	C	C	0.088	0.912	1
200991	Nyanza	HOMA BAY	2009-09-10	PF07_0129_MAL7_1424709	C	T	T	0.0698837	0.930116	1
200991	Nyanza	HOMA BAY	2009-09-10	Pf_PF07_0053_MAL7_682814	C	T	T	0.0306667	0.969333	1
200991	Nyanza	HOMA BAY	2009-09-10	MAL7P1_177_MAL7_1428081	A	G	G	0	1	1
200991	Nyanza	HOMA BAY	2009-09-10	Pf_PFD1160w_MAL4_1105671	C	T	C	0.954333	0.0456667	1
200991	Nyanza	HOMA BAY	2009-09-10	PF13_0019_MAL13_171448	A	C	C	0.0582222	0.941778	1
200991	Nyanza	HOMA BAY	2009-09-10	Pf_PF14_0101_MAL14_407355	C	G	C	0.902	0.098	1
200991	Nyanza	HOMA BAY	2009-09-10	MAL7P1_176_MAL7_1414207	A	G	X	NA	NA	0
200991	Nyanza	HOMA BAY	2009-09-10	MAL7P1_176_MAL7_1414954	C	T	X	NA	NA	0
200991	Nyanza	HOMA BAY	2009-09-10	PF11_0347_MAL11_1305885	C	T	X	NA	NA	0
200991	Nyanza	HOMA BAY	2009-09-10	PF14_0093_MAL14_371220	C	T	X	NA	NA	0
200991	Nyanza	HOMA BAY	2009-09-10	DHFRN51I_C	A	T	X	NA	NA	0
200991	Nyanza	HOMA BAY	2009-09-10	PfEBA175_L300L_A	C	T	X	NA	NA	0
200991	Nyanza	HOMA BAY	2009-09-10	Pf_PFD0100c_MAL4_136088	C	G	X	NA	NA	0
200991	Nyanza	HOMA BAY	2009-09-10	Pf_PFD0735c_MAL4_680773	A	T	X	NA	NA	0
200991	Nyanza	HOMA BAY	2009-09-10	PF14_0153_MAL14_628077	A	G	X	NA	NA	0
200991	Nyanza	HOMA BAY	2009-09-10	MAL7P1_176_MAL7_1418020	A	T	X	NA	NA	0
200991	Nyanza	HOMA BAY	2009-09-10	MAL7P1_176_MAL7_1414254	A	T	X	NA	NA	0
200991	Nyanza	HOMA BAY	2009-09-10	Pf_PFC0125w_MAL3_138918	C	T	X	NA	NA	0
200991	Nyanza	HOMA BAY	2009-09-10	PF11_0349_MAL11_1313978	G	T	X	NA	NA	0
200991	Nyanza	HOMA BAY	2009-09-10	PFF0695w_MAL6_605108	C	T	X	NA	NA	0
200991	Nyanza	HOMA BAY	2009-09-10	Pf_PFD0660w_MAL4_622635	A	G	X	NA	NA	0
200991	Nyanza	HOMA BAY	2009-09-10	DHFRI164L_B	A	T	X	NA	NA	0
200991	Nyanza	HOMA BAY	2009-09-10	MAL13P1_301_MAL13_2412172	C	T	X	NA	NA	0
200991	Nyanza	HOMA BAY	2009-09-10	MAL13P1_242_MAL13_1924427_A	A	G	X	NA	NA	0
200992	Nyanza	HOMA BAY	2009-09-10	PFB0265c_MAL2_242618	A	G	A	0.914444	0.0855556	1
200992	Nyanza	HOMA BAY	2009-09-10	MAL7P1_176_MAL7_1415763	C	G	G	0	1	1
200992	Nyanza	HOMA BAY	2009-09-10	MAL7P1_176_MAL7_1415845	A	T	A	1	0	1
200992	Nyanza	HOMA BAY	2009-09-10	MAL7P1_176_MAL7_1416452	A	G	AG	0.181591	0.818409	1
200992	Nyanza	HOMA BAY	2009-09-10	MAL13P1_216_MAL13_1717390	G	T	T	0	1	1
200992	Nyanza	HOMA BAY	2009-09-10	PFF1225c_MAL6_1027654	A	G	AG	0.932	0.068	1
200992	Nyanza	HOMA BAY	2009-09-10	MAL7P1_17_MAL7_242868	G	T	GT	0.508	0.492	1
200992	Nyanza	HOMA BAY	2009-09-10	PF11_0344_MAL11_1295620	A	T	T	0	1	1
200992	Nyanza	HOMA BAY	2009-09-10	PFI0255c_MAL9_246426	A	G	A	0.997	0.003	1
200992	Nyanza	HOMA BAY	2009-09-10	MAL7P1_177_MAL7_1428081	A	G	G	0	1	1
200992	Nyanza	HOMA BAY	2009-09-10	MAL7P1_176_MAL7_1413932	C	G	G	0	1	1
200992	Nyanza	HOMA BAY	2009-09-10	PFL1210w_MAL12_1020461	C	T	T	0	1	1
200992	Nyanza	HOMA BAY	2009-09-10	MAL7P1_176_MAL7_1415420	A	C	A	1	0	1
200992	Nyanza	HOMA BAY	2009-09-10	PF14_0153_MAL14_625051	A	T	A	1	0	1
200992	Nyanza	HOMA BAY	2009-09-10	PF14_0179_MAL14_772431	G	T	GT	0.177333	0.822667	1
200992	Nyanza	HOMA BAY	2009-09-10	MAL8P1_78_MAL8_761527	A	T	A	1	0	1
200992	Nyanza	HOMA BAY	2009-09-10	PFE0430w_MAL5_358599	A	C	C	0.171222	0.828778	1
200992	Nyanza	HOMA BAY	2009-09-10	MAL8P1_109_MAL8_527940	A	G	A	0.863	0.137	1
200992	Nyanza	HOMA BAY	2009-09-10	PF07_0129_MAL7_1424709	C	T	CT	0.151512	0.848488	1
200992	Nyanza	HOMA BAY	2009-09-10	MAL7P1_176_MAL7_1417304	G	T	G	1	0	1
200992	Nyanza	HOMA BAY	2009-09-10	PF11_0351_MAL11_1320850	A	G	A	0.892584	0.107416	1
200992	Nyanza	HOMA BAY	2009-09-10	MAL7P1_176_MAL7_1414864	A	C	C	0.05375	0.94625	1
200992	Nyanza	HOMA BAY	2009-09-10	PF13_0019_MAL13_171448	A	C	C	0.0448889	0.955111	1
200992	Nyanza	HOMA BAY	2009-09-10	PFD0860w_MAL4_792286	C	T	C	1	0	1
200992	Nyanza	HOMA BAY	2009-09-10	PF11_0344_MAL11_1294353	A	C	C	0.0243333	0.975667	1
200992	Nyanza	HOMA BAY	2009-09-10	MAL7P1_176_MAL7_1417189	C	T	T	0.0956818	0.904318	1
200992	Nyanza	HOMA BAY	2009-09-10	MAL7P1_176_MAL7_1413900	A	G	G	0	1	1
200992	Nyanza	HOMA BAY	2009-09-10	MAL7P1_176_MAL7_1415888	C	G	G	0.0122222	0.987778	1
200992	Nyanza	HOMA BAY	2009-09-10	PFE1015c_MAL5_836682	A	C	A	0.980333	0.0196667	1
200992	Nyanza	HOMA BAY	2009-09-10	PFI1010w_MAL9_845479	C	T	CT	0.190889	0.809111	1
200992	Nyanza	HOMA BAY	2009-09-10	MAL7P1_176_MAL7_1414177	C	T	T	0.0133333	0.986667	1
200992	Nyanza	HOMA BAY	2009-09-10	MAL7P1_176_MAL7_1416124	A	C	C	0	1	1
200992	Nyanza	HOMA BAY	2009-09-10	MAL7P1_176_MAL7_1414352	A	G	A	1	0	1
200992	Nyanza	HOMA BAY	2009-09-10	PFL0410w_MAL12_382395	C	T	C	1	0	1
200992	Nyanza	HOMA BAY	2009-09-10	MAL7P1_176_MAL7_1417607	A	G	A	1	0	1
200992	Nyanza	HOMA BAY	2009-09-10	PFE0805w_MAL5_668974	C	G	G	0.023	0.977	1
200992	Nyanza	HOMA BAY	2009-09-10	PFI0460w_MAL9_431939	C	T	C	0.975506	0.0244944	1
200992	Nyanza	HOMA BAY	2009-09-10	MAL7P1_176_MAL7_1414453	G	T	G	1	0	1
200992	Nyanza	HOMA BAY	2009-09-10	Pfmdr1_Y184F_A	A	T	T	0.0972727	0.902727	1
200992	Nyanza	HOMA BAY	2009-09-10	PF07_0129_MAL7_1424575	A	G	A	0.9225	0.0775	1
200992	Nyanza	HOMA BAY	2009-09-10	MAL7P1_176_MAL7_1414436	G	T	G	0.917778	0.0822222	1
200992	Nyanza	HOMA BAY	2009-09-10	PF11_0162_MAL11_584404	A	T	T	0	1	1
200992	Nyanza	HOMA BAY	2009-09-10	MAL7P1_176_MAL7_1415949	A	G	G	0.0368889	0.963111	1
200992	Nyanza	HOMA BAY	2009-09-10	MAL13P1_346_MAL13_2731153	A	G	G	0.051	0.949	1
200992	Nyanza	HOMA BAY	2009-09-10	PF07_0129_MAL7_1425627	G	T	T	0	1	1
200992	Nyanza	HOMA BAY	2009-09-10	PF07_0066_MAL7_761120	C	T	CT	0.516333	0.483667	1
200992	Nyanza	HOMA BAY	2009-09-10	MAL7P1_176_MAL7_1414874	G	T	T	0	1	1
200992	Nyanza	HOMA BAY	2009-09-10	PFF0990c_MAL6_849882	A	G	G	0	1	1
200992	Nyanza	HOMA BAY	2009-09-10	PfEBA175_G1100D_A	A	G	AG	0.554444	0.445556	1
200992	Nyanza	HOMA BAY	2009-09-10	MAL7P1_176_MAL7_1415442	A	G	A	1	0	1
200992	Nyanza	HOMA BAY	2009-09-10	PFE0805w_MAL5_669004	A	G	AG	0.356364	0.643636	1
200992	Nyanza	HOMA BAY	2009-09-10	PF11_0344_MAL11_1294376	G	T	G	0.968667	0.0313333	1
200992	Nyanza	HOMA BAY	2009-09-10	PFE1355c_MAL5_1134201	A	G	G	0.00577778	0.994222	1
200992	Nyanza	HOMA BAY	2009-09-10	PF10_0078_MAL10_323640	A	T	A	1	0	1
200992	Nyanza	HOMA BAY	2009-09-10	PFD0590c_MAL4_535833	A	T	A	1	0	1
200992	Nyanza	HOMA BAY	2009-09-10	PFD0565c_MAL4_523108	A	G	G	0	1	1
200992	Nyanza	HOMA BAY	2009-09-10	MAL7P1_176_MAL7_1413859	G	T	T	0.0198889	0.980111	1
200992	Nyanza	HOMA BAY	2009-09-10	PF11_0052_MAL11_179807	G	T	T	0	1	1
200992	Nyanza	HOMA BAY	2009-09-10	PF11_0347_MAL11_1302186	C	G	G	0	1	1
200992	Nyanza	HOMA BAY	2009-09-10	Pf_PFD0705c_MAL4_666173	A	C	X	1	0	0
200992	Nyanza	HOMA BAY	2009-09-10	Pf_PF07_0044_MAL7_536976	C	T	X	1	0	0
200992	Nyanza	HOMA BAY	2009-09-10	Pf_PFC0325c_MAL3_328977	A	C	X	1	0	0
200992	Nyanza	HOMA BAY	2009-09-10	Pf_PF08_0002_MAL8_1316409	A	G	X	1	0	0
200992	Nyanza	HOMA BAY	2009-09-10	Pf_PF08_0002_MAL8_1315720	A	G	X	1	0	0
200992	Nyanza	HOMA BAY	2009-09-10	Pf_PF13_0075_MAL13_103161	C	T	X	1	0	0
200992	Nyanza	HOMA BAY	2009-09-10	Pf_rs45333827	A	G	X	1	0	0
200992	Nyanza	HOMA BAY	2009-09-10	MAL7P1_176_MAL7_1414954	C	T	X	NA	NA	0
200992	Nyanza	HOMA BAY	2009-09-10	DHFRI164L_B	A	T	X	NA	NA	0
200992	Nyanza	HOMA BAY	2009-09-10	Pf_PF14_0747_MAL14_3194986	C	T	X	1	0	0
200992	Nyanza	HOMA BAY	2009-09-10	MAL13P1_242_MAL13_1924427_A	A	G	X	NA	NA	0
200992	Nyanza	HOMA BAY	2009-09-10	MAL7P1_178_MAL7_1435585	A	G	X	0.589556	0.410444	0
200992	Nyanza	HOMA BAY	2009-09-10	MAL7P1_176_MAL7_1414254	A	T	X	NA	NA	0
200992	Nyanza	HOMA BAY	2009-09-10	Pf_PFB0305c-a_MAL2_276069	C	T	X	1	0	0
200992	Nyanza	HOMA BAY	2009-09-10	Pf_PFD1160w_MAL4_1105671	C	T	X	1	0	0
200992	Nyanza	HOMA BAY	2009-09-10	Pf_PFI0240c_MAL9_225540	C	T	X	1	0	0
200992	Nyanza	HOMA BAY	2009-09-10	Pf_PFL1435c_MAL12_1221469	C	T	X	1	0	0
200992	Nyanza	HOMA BAY	2009-09-10	Pf_PF08_0002_MAL8_1312312	C	G	X	1	0	0
200992	Nyanza	HOMA BAY	2009-09-10	Pf_PFD0100c_MAL4_139876	A	G	X	1	0	0
200992	Nyanza	HOMA BAY	2009-09-10	PF11_0349_MAL11_1313978	G	T	X	NA	NA	0
200992	Nyanza	HOMA BAY	2009-09-10	PF11_0347_MAL11_1305885	C	T	X	NA	NA	0
200992	Nyanza	HOMA BAY	2009-09-10	Pf_PFA0410w_MAL1_340657	A	C	X	1	0	0
200992	Nyanza	HOMA BAY	2009-09-10	Pf_PF11_0483_MAL11_1890818	A	T	X	1	0	0
200992	Nyanza	HOMA BAY	2009-09-10	Pf_MAL7P1_38_MAL7_562446	A	G	X	1	0	0
200992	Nyanza	HOMA BAY	2009-09-10	MAL13P1_301_MAL13_2412172	C	T	X	NA	NA	0
200992	Nyanza	HOMA BAY	2009-09-10	MAL7P1_176_MAL7_1418020	A	T	X	NA	NA	0
200992	Nyanza	HOMA BAY	2009-09-10	Pf_PFD0100c_MAL4_136088	C	G	X	NA	NA	0
200992	Nyanza	HOMA BAY	2009-09-10	Pf_PFF0175c_MAL6_145371	C	T	X	1	0	0
200992	Nyanza	HOMA BAY	2009-09-10	Pf_PFA0625w_MAL1_496537	A	G	X	1	0	0
200992	Nyanza	HOMA BAY	2009-09-10	PfEBA175_L300L_A	C	T	X	NA	NA	0
200992	Nyanza	HOMA BAY	2009-09-10	Pf_PFD0100c_MAL4_140623	C	T	X	1	0	0
200992	Nyanza	HOMA BAY	2009-09-10	MAL7P1_176_MAL7_1415733	A	G	X	0.319438	0.680562	0
200992	Nyanza	HOMA BAY	2009-09-10	PFF0695w_MAL6_605108	C	T	X	NA	NA	0
200992	Nyanza	HOMA BAY	2009-09-10	Pf_PF08_0002_MAL8_1312062	A	G	X	1	0	0
200992	Nyanza	HOMA BAY	2009-09-10	MAL7P1_176_MAL7_1414207	A	G	X	NA	NA	0
200992	Nyanza	HOMA BAY	2009-09-10	Pf_PF14_0101_MAL14_407355	C	G	X	1	0	0
200992	Nyanza	HOMA BAY	2009-09-10	Pf_PFD1160w_MAL4_1107330	A	G	X	1	0	0
200992	Nyanza	HOMA BAY	2009-09-10	Pf_PFD1160w_MAL4_1111077	A	G	X	1	0	0
200992	Nyanza	HOMA BAY	2009-09-10	Pf_PFC0350c_MAL3_359206	G	T	X	1	0	0
200992	Nyanza	HOMA BAY	2009-09-10	PF11_0147_MAL11_536092	C	T	X	0.059	0.941	0
200992	Nyanza	HOMA BAY	2009-09-10	Pf_PFD1160w_MAL4_1104525	A	C	X	1	0	0
200992	Nyanza	HOMA BAY	2009-09-10	PF14_0153_MAL14_628077	A	G	X	NA	NA	0
200992	Nyanza	HOMA BAY	2009-09-10	Pf_PF14_0746_MAL14_3190053	C	T	X	1	0	0
200992	Nyanza	HOMA BAY	2009-09-10	Pf_PFD0660w_MAL4_622635	A	G	X	NA	NA	0
200992	Nyanza	HOMA BAY	2009-09-10	Pf_PF07_0053_MAL7_682814	C	T	X	1	0	0
200992	Nyanza	HOMA BAY	2009-09-10	Pf_PFC0125w_MAL3_138918	C	T	X	NA	NA	0
200992	Nyanza	HOMA BAY	2009-09-10	Pf_PFD0735c_MAL4_680773	A	T	X	NA	NA	0
200992	Nyanza	HOMA BAY	2009-09-10	DHFRN51I_C	A	T	X	NA	NA	0
200992	Nyanza	HOMA BAY	2009-09-10	Pf_PFD0100c_MAL4_140864	A	G	X	1	0	0
200992	Nyanza	HOMA BAY	2009-09-10	PF14_0093_MAL14_371220	C	T	X	NA	NA	0
200992	Nyanza	HOMA BAY	2009-09-10	Pf_PFL0035c_MAL12_63177	C	G	X	1	0	0
200992	Nyanza	HOMA BAY	2009-09-10	Pf_PF08_0002_MAL8_1316882	A	G	X	1	0	0
200993	Nyanza	HOMA BAY	2009-09-10	PF11_0344_MAL11_1294376	G	T	G	0.962333	0.0376667	1
200993	Nyanza	HOMA BAY	2009-09-10	MAL7P1_176_MAL7_1415733	A	G	AG	0.135618	0.864382	1
200993	Nyanza	HOMA BAY	2009-09-10	MAL7P1_176_MAL7_1416124	A	C	C	0.058	0.942	1
200993	Nyanza	HOMA BAY	2009-09-10	PF11_0162_MAL11_584404	A	T	T	0	1	1
200993	Nyanza	HOMA BAY	2009-09-10	MAL7P1_176_MAL7_1415763	C	G	G	0	1	1
200993	Nyanza	HOMA BAY	2009-09-10	PF14_0153_MAL14_625051	A	T	A	0.953667	0.0463333	1
200993	Nyanza	HOMA BAY	2009-09-10	PFE1355c_MAL5_1134201	A	G	A	1	0	1
200993	Nyanza	HOMA BAY	2009-09-10	Pf_PF14_0101_MAL14_407355	C	G	C	0.949889	0.0501111	1
200993	Nyanza	HOMA BAY	2009-09-10	MAL13P1_216_MAL13_1717390	G	T	T	0	1	1
200993	Nyanza	HOMA BAY	2009-09-10	PFD0565c_MAL4_523108	A	G	G	0.0101111	0.989889	1
200993	Nyanza	HOMA BAY	2009-09-10	PFI1010w_MAL9_845479	C	T	T	0.0556667	0.944333	1
200993	Nyanza	HOMA BAY	2009-09-10	Pf_PFF0175c_MAL6_145371	C	T	C	0.928	0.072	1
200993	Nyanza	HOMA BAY	2009-09-10	Pf_PF08_0002_MAL8_1312062	A	G	A	1	0	1
200993	Nyanza	HOMA BAY	2009-09-10	MAL7P1_176_MAL7_1414453	G	T	G	0.896333	0.103667	1
200993	Nyanza	HOMA BAY	2009-09-10	MAL7P1_176_MAL7_1415442	A	G	A	1	0	1
200993	Nyanza	HOMA BAY	2009-09-10	Pf_PFI0240c_MAL9_225540	C	T	C	0.997667	0.00233333	1
200993	Nyanza	HOMA BAY	2009-09-10	MAL7P1_176_MAL7_1417304	G	T	G	1	0	1
200993	Nyanza	HOMA BAY	2009-09-10	PFE1015c_MAL5_836682	A	C	A	0.985889	0.0141111	1
200993	Nyanza	HOMA BAY	2009-09-10	PFL0410w_MAL12_382395	C	T	C	1	0	1
200993	Nyanza	HOMA BAY	2009-09-10	Pf_PF08_0002_MAL8_1315720	A	G	A	0.927045	0.0729545	1
200993	Nyanza	HOMA BAY	2009-09-10	PFI0255c_MAL9_246426	A	G	A	1	0	1
200993	Nyanza	HOMA BAY	2009-09-10	PF11_0147_MAL11_536092	C	T	T	0.0805556	0.919444	1
200993	Nyanza	HOMA BAY	2009-09-10	PF11_0347_MAL11_1302186	C	G	G	0	1	1
200993	Nyanza	HOMA BAY	2009-09-10	Pf_PFD1160w_MAL4_1107330	A	G	AG	0.0938889	0.906111	1
200993	Nyanza	HOMA BAY	2009-09-10	Pf_PF07_0044_MAL7_536976	C	T	CT	0.187889	0.812111	1
200993	Nyanza	HOMA BAY	2009-09-10	PF11_0344_MAL11_1294353	A	C	A	0.903444	0.0965556	1
200993	Nyanza	HOMA BAY	2009-09-10	PFE0430w_MAL5_358599	A	C	A	0.972556	0.0274444	1
200993	Nyanza	HOMA BAY	2009-09-10	MAL7P1_176_MAL7_1414864	A	C	C	0.06875	0.93125	1
200993	Nyanza	HOMA BAY	2009-09-10	PFE0805w_MAL5_669004	A	G	G	0.108523	0.891477	1
200993	Nyanza	HOMA BAY	2009-09-10	MAL7P1_176_MAL7_1413859	G	T	T	0.00922222	0.990778	1
200993	Nyanza	HOMA BAY	2009-09-10	PF10_0078_MAL10_323640	A	T	A	0.907333	0.0926667	1
200993	Nyanza	HOMA BAY	2009-09-10	Pf_PFL0035c_MAL12_63177	C	G	CG	0.882955	0.117045	1
200993	Nyanza	HOMA BAY	2009-09-10	Pf_rs45333827	A	G	A	1	0	1
200993	Nyanza	HOMA BAY	2009-09-10	MAL7P1_176_MAL7_1415949	A	G	G	0.0382222	0.961778	1
200993	Nyanza	HOMA BAY	2009-09-10	MAL7P1_176_MAL7_1416452	A	G	G	0.111477	0.888523	1
200993	Nyanza	HOMA BAY	2009-09-10	Pf_MAL7P1_38_MAL7_562446	A	G	G	0.0388889	0.961111	1
200993	Nyanza	HOMA BAY	2009-09-10	MAL7P1_176_MAL7_1414177	C	T	T	0.00155556	0.998444	1
200993	Nyanza	HOMA BAY	2009-09-10	MAL7P1_176_MAL7_1414436	G	T	G	0.946667	0.0533333	1
200993	Nyanza	HOMA BAY	2009-09-10	Pf_PFB0305c-a_MAL2_276069	C	T	C	0.987614	0.0123864	1
200993	Nyanza	HOMA BAY	2009-09-10	PFI0460w_MAL9_431939	C	T	T	0.0334831	0.966517	1
200993	Nyanza	HOMA BAY	2009-09-10	PF11_0351_MAL11_1320850	A	G	AG	0.792135	0.207865	1
200993	Nyanza	HOMA BAY	2009-09-10	MAL7P1_176_MAL7_1415845	A	T	A	1	0	1
200993	Nyanza	HOMA BAY	2009-09-10	Pf_PF08_0002_MAL8_1316409	A	G	A	0.977889	0.0221111	1
200993	Nyanza	HOMA BAY	2009-09-10	Pf_PFC0350c_MAL3_359206	G	T	GT	0.138736	0.861264	1
200993	Nyanza	HOMA BAY	2009-09-10	MAL7P1_176_MAL7_1414352	A	G	A	0.954	0.046	1
200993	Nyanza	HOMA BAY	2009-09-10	PFD0860w_MAL4_792286	C	T	C	0.956889	0.0431111	1
200993	Nyanza	HOMA BAY	2009-09-10	MAL8P1_78_MAL8_761527	A	T	A	1	0	1
200993	Nyanza	HOMA BAY	2009-09-10	MAL7P1_17_MAL7_242868	G	T	G	0.960556	0.0394444	1
200993	Nyanza	HOMA BAY	2009-09-10	PfEBA175_G1100D_A	A	G	G	0	1	1
200993	Nyanza	HOMA BAY	2009-09-10	PFF0990c_MAL6_849882	A	G	G	0.0107778	0.989222	1
200993	Nyanza	HOMA BAY	2009-09-10	Pf_PF08_0002_MAL8_1316882	A	G	G	0.0506667	0.949333	1
200993	Nyanza	HOMA BAY	2009-09-10	Pfmdr1_Y184F_A	A	T	A	1	0	1
200993	Nyanza	HOMA BAY	2009-09-10	Pf_PFC0325c_MAL3_328977	A	C	C	0.0475556	0.952444	1
200993	Nyanza	HOMA BAY	2009-09-10	PF11_0344_MAL11_1295620	A	T	T	0.0131111	0.986889	1
200993	Nyanza	HOMA BAY	2009-09-10	MAL7P1_176_MAL7_1414874	G	T	T	0	1	1
200993	Nyanza	HOMA BAY	2009-09-10	Pf_PF13_0075_MAL13_103161	C	T	CT	0.0516667	0.948333	1
200993	Nyanza	HOMA BAY	2009-09-10	Pf_PFD0100c_MAL4_140623	C	T	CT	0.495889	0.504111	1
200993	Nyanza	HOMA BAY	2009-09-10	PF07_0129_MAL7_1424575	A	G	AG	0.825795	0.174205	1
200993	Nyanza	HOMA BAY	2009-09-10	Pf_PFD0100c_MAL4_139876	A	G	A	0.909545	0.0904545	1
200993	Nyanza	HOMA BAY	2009-09-10	PF07_0129_MAL7_1425627	G	T	T	0	1	1
200993	Nyanza	HOMA BAY	2009-09-10	Pf_PF08_0002_MAL8_1312312	C	G	C	0.942	0.058	1
200993	Nyanza	HOMA BAY	2009-09-10	MAL7P1_176_MAL7_1417189	C	T	T	0.0753409	0.924659	1
200993	Nyanza	HOMA BAY	2009-09-10	Pf_PFD1160w_MAL4_1105671	C	T	C	1	0	1
200993	Nyanza	HOMA BAY	2009-09-10	MAL7P1_176_MAL7_1413932	C	G	G	0	1	1
200993	Nyanza	HOMA BAY	2009-09-10	MAL7P1_176_MAL7_1415420	A	C	C	0.0466667	0.953333	1
200993	Nyanza	HOMA BAY	2009-09-10	MAL13P1_346_MAL13_2731153	A	G	G	0.0468889	0.953111	1
200993	Nyanza	HOMA BAY	2009-09-10	MAL7P1_178_MAL7_1435585	A	G	A	0.935556	0.0644444	1
200993	Nyanza	HOMA BAY	2009-09-10	PFB0265c_MAL2_242618	A	G	A	0.988444	0.0115556	1
200993	Nyanza	HOMA BAY	2009-09-10	PF07_0129_MAL7_1424709	C	T	T	0.100698	0.899302	1
200993	Nyanza	HOMA BAY	2009-09-10	PFL1210w_MAL12_1020461	C	T	T	0	1	1
200993	Nyanza	HOMA BAY	2009-09-10	PF07_0066_MAL7_761120	C	T	T	0.0262222	0.973778	1
200993	Nyanza	HOMA BAY	2009-09-10	PFE0805w_MAL5_668974	C	G	CG	0.385778	0.614222	1
200993	Nyanza	HOMA BAY	2009-09-10	MAL7P1_176_MAL7_1415888	C	G	G	0	1	1
200993	Nyanza	HOMA BAY	2009-09-10	MAL8P1_109_MAL8_527940	A	G	A	0.858889	0.141111	1
200993	Nyanza	HOMA BAY	2009-09-10	Pf_PF14_0746_MAL14_3190053	C	T	T	0	1	1
200993	Nyanza	HOMA BAY	2009-09-10	PFF1225c_MAL6_1027654	A	G	A	0.950444	0.0495556	1
200993	Nyanza	HOMA BAY	2009-09-10	PFD0590c_MAL4_535833	A	T	A	0.931647	0.0683529	1
200993	Nyanza	HOMA BAY	2009-09-10	Pf_PFD0705c_MAL4_666173	A	C	A	1	0	1
200993	Nyanza	HOMA BAY	2009-09-10	PF14_0179_MAL14_772431	G	T	T	0.00544444	0.994556	1
200993	Nyanza	HOMA BAY	2009-09-10	Pf_PFA0625w_MAL1_496537	A	G	G	0.0632222	0.936778	1
200993	Nyanza	HOMA BAY	2009-09-10	Pf_PF11_0483_MAL11_1890818	A	T	A	1	0	1
200993	Nyanza	HOMA BAY	2009-09-10	Pf_PFL1435c_MAL12_1221469	C	T	C	0.954659	0.0453409	1
200993	Nyanza	HOMA BAY	2009-09-10	MAL7P1_177_MAL7_1428081	A	G	G	0	1	1
200993	Nyanza	HOMA BAY	2009-09-10	MAL7P1_176_MAL7_1417607	A	G	A	1	0	1
200993	Nyanza	HOMA BAY	2009-09-10	MAL7P1_176_MAL7_1413900	A	G	A	1	0	1
200993	Nyanza	HOMA BAY	2009-09-10	PF11_0052_MAL11_179807	G	T	T	0	1	1
200993	Nyanza	HOMA BAY	2009-09-10	Pf_PFD0100c_MAL4_140864	A	G	G	0.0516667	0.948333	1
200993	Nyanza	HOMA BAY	2009-09-10	Pf_PF14_0747_MAL14_3194986	C	T	CT	0.135111	0.864889	1
200993	Nyanza	HOMA BAY	2009-09-10	PF13_0019_MAL13_171448	A	C	C	0.0638889	0.936111	1
200993	Nyanza	HOMA BAY	2009-09-10	MAL7P1_176_MAL7_1414954	C	T	X	NA	NA	0
200993	Nyanza	HOMA BAY	2009-09-10	MAL13P1_242_MAL13_1924427_A	A	G	X	NA	NA	0
200993	Nyanza	HOMA BAY	2009-09-10	MAL7P1_176_MAL7_1414207	A	G	X	NA	NA	0
200993	Nyanza	HOMA BAY	2009-09-10	PF11_0349_MAL11_1313978	G	T	X	NA	NA	0
200993	Nyanza	HOMA BAY	2009-09-10	MAL13P1_301_MAL13_2412172	C	T	X	NA	NA	0
200993	Nyanza	HOMA BAY	2009-09-10	MAL7P1_176_MAL7_1418020	A	T	X	NA	NA	0
200993	Nyanza	HOMA BAY	2009-09-10	Pf_PFD0660w_MAL4_622635	A	G	X	NA	NA	0
200993	Nyanza	HOMA BAY	2009-09-10	Pf_PFD0735c_MAL4_680773	A	T	X	NA	NA	0
200993	Nyanza	HOMA BAY	2009-09-10	DHFRI164L_B	A	T	X	NA	NA	0
200993	Nyanza	HOMA BAY	2009-09-10	Pf_PFD1160w_MAL4_1104525	A	C	X	0.853444	0.146556	0
200993	Nyanza	HOMA BAY	2009-09-10	PF11_0347_MAL11_1305885	C	T	X	NA	NA	0
200993	Nyanza	HOMA BAY	2009-09-10	PfEBA175_L300L_A	C	T	X	NA	NA	0
200993	Nyanza	HOMA BAY	2009-09-10	Pf_PFD0100c_MAL4_136088	C	G	X	NA	NA	0
200993	Nyanza	HOMA BAY	2009-09-10	Pf_PFA0410w_MAL1_340657	A	C	X	1	0	0
200993	Nyanza	HOMA BAY	2009-09-10	MAL7P1_176_MAL7_1414254	A	T	X	NA	NA	0
200993	Nyanza	HOMA BAY	2009-09-10	PF14_0093_MAL14_371220	C	T	X	NA	NA	0
200993	Nyanza	HOMA BAY	2009-09-10	Pf_PFC0125w_MAL3_138918	C	T	X	NA	NA	0
200993	Nyanza	HOMA BAY	2009-09-10	PFF0695w_MAL6_605108	C	T	X	NA	NA	0
200993	Nyanza	HOMA BAY	2009-09-10	DHFRN51I_C	A	T	X	NA	NA	0
200993	Nyanza	HOMA BAY	2009-09-10	PF14_0153_MAL14_628077	A	G	X	NA	NA	0
200993	Nyanza	HOMA BAY	2009-09-10	Pf_PF07_0053_MAL7_682814	C	T	X	1	0	0
200993	Nyanza	HOMA BAY	2009-09-10	Pf_PFD1160w_MAL4_1111077	A	G	X	0.809667	0.190333	0
200994	Nyanza	HOMA BAY	2009-12-10	MAL7P1_176_MAL7_1413859	G	T	T	0.00533333	0.994667	1
200994	Nyanza	HOMA BAY	2009-12-10	PFE1355c_MAL5_1134201	A	G	A	1	0	1
200994	Nyanza	HOMA BAY	2009-12-10	Pf_PFC0325c_MAL3_328977	A	C	C	0.0636667	0.936333	1
200994	Nyanza	HOMA BAY	2009-12-10	PFL1210w_MAL12_1020461	C	T	T	0	1	1
200994	Nyanza	HOMA BAY	2009-12-10	MAL7P1_176_MAL7_1417607	A	G	A	1	0	1
200994	Nyanza	HOMA BAY	2009-12-10	PFF0990c_MAL6_849882	A	G	G	0.0191111	0.980889	1
200994	Nyanza	HOMA BAY	2009-12-10	Pf_PF08_0002_MAL8_1312062	A	G	AG	0.815778	0.184222	1
200994	Nyanza	HOMA BAY	2009-12-10	MAL13P1_216_MAL13_1717390	G	T	T	0	1	1
200994	Nyanza	HOMA BAY	2009-12-10	MAL7P1_176_MAL7_1417304	G	T	G	1	0	1
200994	Nyanza	HOMA BAY	2009-12-10	PF07_0129_MAL7_1424709	C	T	T	0.0676744	0.932326	1
200994	Nyanza	HOMA BAY	2009-12-10	PF11_0344_MAL11_1295620	A	T	T	0	1	1
200994	Nyanza	HOMA BAY	2009-12-10	PFD0860w_MAL4_792286	C	T	C	0.840444	0.159556	1
200994	Nyanza	HOMA BAY	2009-12-10	PFF1225c_MAL6_1027654	A	G	AG	0.675	0.325	1
200994	Nyanza	HOMA BAY	2009-12-10	PFB0265c_MAL2_242618	A	G	A	0.979889	0.0201111	1
200994	Nyanza	HOMA BAY	2009-12-10	PFE0805w_MAL5_668974	C	G	CG	0.127556	0.872444	1
200994	Nyanza	HOMA BAY	2009-12-10	PF11_0052_MAL11_179807	G	T	T	0.0687059	0.931294	1
200994	Nyanza	HOMA BAY	2009-12-10	PF07_0129_MAL7_1424575	A	G	G	0.0867045	0.913295	1
200994	Nyanza	HOMA BAY	2009-12-10	PfEBA175_G1100D_A	A	G	A	0.963222	0.0367778	1
200994	Nyanza	HOMA BAY	2009-12-10	PFI1010w_MAL9_845479	C	T	T	0.0835556	0.916444	1
200994	Nyanza	HOMA BAY	2009-12-10	Pf_PFD0100c_MAL4_139876	A	G	AG	0.606023	0.393977	1
200994	Nyanza	HOMA BAY	2009-12-10	MAL7P1_176_MAL7_1417189	C	T	T	0.11625	0.88375	1
200994	Nyanza	HOMA BAY	2009-12-10	Pf_PF08_0002_MAL8_1316882	A	G	AG	0.412444	0.587556	1
200994	Nyanza	HOMA BAY	2009-12-10	PF11_0347_MAL11_1302186	C	G	G	0	1	1
200994	Nyanza	HOMA BAY	2009-12-10	PFE1015c_MAL5_836682	A	C	A	0.972556	0.0274444	1
200994	Nyanza	HOMA BAY	2009-12-10	MAL7P1_176_MAL7_1415845	A	T	A	0.996778	0.00322222	1
200994	Nyanza	HOMA BAY	2009-12-10	MAL7P1_176_MAL7_1413900	A	G	AG	0.906778	0.0932222	1
200994	Nyanza	HOMA BAY	2009-12-10	MAL7P1_176_MAL7_1415442	A	G	A	1	0	1
200994	Nyanza	HOMA BAY	2009-12-10	PFE0430w_MAL5_358599	A	C	C	0	1	1
200994	Nyanza	HOMA BAY	2009-12-10	MAL7P1_176_MAL7_1415733	A	G	G	0.0962921	0.903708	1
200994	Nyanza	HOMA BAY	2009-12-10	MAL7P1_176_MAL7_1415763	C	G	G	0	1	1
200994	Nyanza	HOMA BAY	2009-12-10	PFI0460w_MAL9_431939	C	T	CT	0.275393	0.724607	1
200994	Nyanza	HOMA BAY	2009-12-10	MAL7P1_176_MAL7_1414453	G	T	G	0.866778	0.133222	1
200994	Nyanza	HOMA BAY	2009-12-10	Pfmdr1_Y184F_A	A	T	AT	0.889091	0.110909	1
200994	Nyanza	HOMA BAY	2009-12-10	Pf_MAL7P1_38_MAL7_562446	A	G	A	0.963333	0.0366667	1
200994	Nyanza	HOMA BAY	2009-12-10	PFI0255c_MAL9_246426	A	G	A	1	0	1
200994	Nyanza	HOMA BAY	2009-12-10	Pf_PF14_0747_MAL14_3194986	C	T	T	0.0495556	0.950444	1
200994	Nyanza	HOMA BAY	2009-12-10	Pf_PFI0240c_MAL9_225540	C	T	CT	0.810222	0.189778	1
200994	Nyanza	HOMA BAY	2009-12-10	MAL7P1_17_MAL7_242868	G	T	G	0.932111	0.0678889	1
200994	Nyanza	HOMA BAY	2009-12-10	PF11_0147_MAL11_536092	C	T	T	0.0194444	0.980556	1
200994	Nyanza	HOMA BAY	2009-12-10	Pf_PF08_0002_MAL8_1316409	A	G	AG	0.421222	0.578778	1
200994	Nyanza	HOMA BAY	2009-12-10	MAL7P1_176_MAL7_1416124	A	C	C	0.0815556	0.918444	1
200994	Nyanza	HOMA BAY	2009-12-10	Pf_PF08_0002_MAL8_1312312	C	G	CG	0.373889	0.626111	1
200994	Nyanza	HOMA BAY	2009-12-10	Pf_rs45333827	A	G	AG	0.387222	0.612778	1
200994	Nyanza	HOMA BAY	2009-12-10	Pf_PFF0175c_MAL6_145371	C	T	CT	0.251444	0.748556	1
200994	Nyanza	HOMA BAY	2009-12-10	Pf_PFD1160w_MAL4_1111077	A	G	AG	0.763556	0.236444	1
200994	Nyanza	HOMA BAY	2009-12-10	PF11_0344_MAL11_1294353	A	C	AC	0.593889	0.406111	1
200994	Nyanza	HOMA BAY	2009-12-10	PF14_0153_MAL14_625051	A	T	A	1	0	1
200994	Nyanza	HOMA BAY	2009-12-10	Pf_PFD0705c_MAL4_666173	A	C	AC	0.739222	0.260778	1
200994	Nyanza	HOMA BAY	2009-12-10	MAL7P1_176_MAL7_1415420	A	C	AC	0.822222	0.177778	1
200994	Nyanza	HOMA BAY	2009-12-10	MAL7P1_176_MAL7_1416452	A	G	G	0.117386	0.882614	1
200994	Nyanza	HOMA BAY	2009-12-10	Pf_PF11_0483_MAL11_1890818	A	T	A	0.952093	0.047907	1
200994	Nyanza	HOMA BAY	2009-12-10	PF13_0019_MAL13_171448	A	C	C	0.0517778	0.948222	1
200994	Nyanza	HOMA BAY	2009-12-10	MAL7P1_176_MAL7_1413932	C	G	G	0	1	1
200994	Nyanza	HOMA BAY	2009-12-10	PF14_0179_MAL14_772431	G	T	T	0.0167778	0.983222	1
200994	Nyanza	HOMA BAY	2009-12-10	MAL7P1_176_MAL7_1414352	A	G	A	0.985222	0.0147778	1
200994	Nyanza	HOMA BAY	2009-12-10	PF11_0162_MAL11_584404	A	T	T	0	1	1
200994	Nyanza	HOMA BAY	2009-12-10	MAL7P1_176_MAL7_1415888	C	G	G	0.0387778	0.961222	1
200994	Nyanza	HOMA BAY	2009-12-10	PF11_0351_MAL11_1320850	A	G	A	0.838427	0.161573	1
200994	Nyanza	HOMA BAY	2009-12-10	MAL7P1_176_MAL7_1414864	A	C	C	0.0730682	0.926932	1
200994	Nyanza	HOMA BAY	2009-12-10	Pf_PFD1160w_MAL4_1104525	A	C	AC	0.732556	0.267444	1
200994	Nyanza	HOMA BAY	2009-12-10	MAL7P1_178_MAL7_1435585	A	G	A	0.977889	0.0221111	1
200994	Nyanza	HOMA BAY	2009-12-10	Pf_PF14_0746_MAL14_3190053	C	T	T	0.0168889	0.983111	1
200994	Nyanza	HOMA BAY	2009-12-10	PF07_0129_MAL7_1425627	G	T	T	0.0221111	0.977889	1
200994	Nyanza	HOMA BAY	2009-12-10	PFD0590c_MAL4_535833	A	T	AT	0.613176	0.386824	1
200994	Nyanza	HOMA BAY	2009-12-10	Pf_PFC0350c_MAL3_359206	G	T	GT	0.751724	0.248276	1
200994	Nyanza	HOMA BAY	2009-12-10	PFD0565c_MAL4_523108	A	G	G	0	1	1
200994	Nyanza	HOMA BAY	2009-12-10	Pf_PFL0035c_MAL12_63177	C	G	C	0.972727	0.0272727	1
200994	Nyanza	HOMA BAY	2009-12-10	Pf_PFB0305c-a_MAL2_276069	C	T	CT	0.337045	0.662955	1
200994	Nyanza	HOMA BAY	2009-12-10	MAL7P1_176_MAL7_1414177	C	T	T	0.017	0.983	1
200994	Nyanza	HOMA BAY	2009-12-10	MAL13P1_346_MAL13_2731153	A	G	AG	0.151444	0.848556	1
200994	Nyanza	HOMA BAY	2009-12-10	Pf_PFD0100c_MAL4_140864	A	G	A	0.96	0.04	1
200994	Nyanza	HOMA BAY	2009-12-10	Pf_PFA0410w_MAL1_340657	A	C	AC	0.761778	0.238222	1
200994	Nyanza	HOMA BAY	2009-12-10	Pf_PFD1160w_MAL4_1107330	A	G	AG	0.453667	0.546333	1
200994	Nyanza	HOMA BAY	2009-12-10	PF11_0344_MAL11_1294376	G	T	GT	0.878	0.122	1
200994	Nyanza	HOMA BAY	2009-12-10	PFL0410w_MAL12_382395	C	T	C	1	0	1
200994	Nyanza	HOMA BAY	2009-12-10	Pf_PFA0625w_MAL1_496537	A	G	AG	0.173778	0.826222	1
200994	Nyanza	HOMA BAY	2009-12-10	Pf_PF07_0044_MAL7_536976	C	T	T	0.102444	0.897556	1
200994	Nyanza	HOMA BAY	2009-12-10	MAL8P1_109_MAL8_527940	A	G	A	0.891556	0.108444	1
200994	Nyanza	HOMA BAY	2009-12-10	MAL7P1_177_MAL7_1428081	A	G	G	0	1	1
200994	Nyanza	HOMA BAY	2009-12-10	PFE0805w_MAL5_669004	A	G	G	0.101136	0.898864	1
200994	Nyanza	HOMA BAY	2009-12-10	Pf_PF08_0002_MAL8_1315720	A	G	AG	0.643409	0.356591	1
200994	Nyanza	HOMA BAY	2009-12-10	MAL8P1_78_MAL8_761527	A	T	A	1	0	1
200994	Nyanza	HOMA BAY	2009-12-10	Pf_PF14_0101_MAL14_407355	C	G	C	0.943222	0.0567778	1
200994	Nyanza	HOMA BAY	2009-12-10	PF10_0078_MAL10_323640	A	T	A	1	0	1
200994	Nyanza	HOMA BAY	2009-12-10	MAL7P1_176_MAL7_1414436	G	T	G	0.959778	0.0402222	1
200994	Nyanza	HOMA BAY	2009-12-10	MAL7P1_176_MAL7_1414874	G	T	T	0	1	1
200994	Nyanza	HOMA BAY	2009-12-10	PF07_0066_MAL7_761120	C	T	T	0.000666667	0.999333	1
200994	Nyanza	HOMA BAY	2009-12-10	Pf_PFL1435c_MAL12_1221469	C	T	CT	0.782273	0.217727	1
200994	Nyanza	HOMA BAY	2009-12-10	Pf_PF13_0075_MAL13_103161	C	T	CT	0.773	0.227	1
200994	Nyanza	HOMA BAY	2009-12-10	MAL7P1_176_MAL7_1415949	A	G	G	0.0396667	0.960333	1
200994	Nyanza	HOMA BAY	2009-12-10	Pf_PFD0100c_MAL4_140623	C	T	C	0.893889	0.106111	1
200994	Nyanza	HOMA BAY	2009-12-10	Pf_PFD0735c_MAL4_680773	A	T	X	NA	NA	0
200994	Nyanza	HOMA BAY	2009-12-10	MAL7P1_176_MAL7_1414207	A	G	X	NA	NA	0
200994	Nyanza	HOMA BAY	2009-12-10	Pf_PFD0100c_MAL4_136088	C	G	X	NA	NA	0
200994	Nyanza	HOMA BAY	2009-12-10	Pf_PF07_0053_MAL7_682814	C	T	X	0.829889	0.170111	0
200994	Nyanza	HOMA BAY	2009-12-10	DHFRN51I_C	A	T	X	NA	NA	0
200994	Nyanza	HOMA BAY	2009-12-10	Pf_PFC0125w_MAL3_138918	C	T	X	NA	NA	0
200994	Nyanza	HOMA BAY	2009-12-10	MAL7P1_176_MAL7_1414954	C	T	X	NA	NA	0
200994	Nyanza	HOMA BAY	2009-12-10	PfEBA175_L300L_A	C	T	X	NA	NA	0
200994	Nyanza	HOMA BAY	2009-12-10	Pf_PFD0660w_MAL4_622635	A	G	X	NA	NA	0
200994	Nyanza	HOMA BAY	2009-12-10	MAL13P1_301_MAL13_2412172	C	T	X	NA	NA	0
200994	Nyanza	HOMA BAY	2009-12-10	Pf_PFD1160w_MAL4_1105671	C	T	X	1	0	0
200994	Nyanza	HOMA BAY	2009-12-10	PFF0695w_MAL6_605108	C	T	X	NA	NA	0
200994	Nyanza	HOMA BAY	2009-12-10	MAL13P1_242_MAL13_1924427_A	A	G	X	NA	NA	0
200994	Nyanza	HOMA BAY	2009-12-10	PF14_0093_MAL14_371220	C	T	X	NA	NA	0
200994	Nyanza	HOMA BAY	2009-12-10	MAL7P1_176_MAL7_1418020	A	T	X	NA	NA	0
200994	Nyanza	HOMA BAY	2009-12-10	MAL7P1_176_MAL7_1414254	A	T	X	NA	NA	0
200994	Nyanza	HOMA BAY	2009-12-10	PF11_0347_MAL11_1305885	C	T	X	NA	NA	0
200994	Nyanza	HOMA BAY	2009-12-10	PF14_0153_MAL14_628077	A	G	X	NA	NA	0
200994	Nyanza	HOMA BAY	2009-12-10	DHFRI164L_B	A	T	X	NA	NA	0
200994	Nyanza	HOMA BAY	2009-12-10	PF11_0349_MAL11_1313978	G	T	X	NA	NA	0
200995	Nyanza	HOMA BAY	2009-12-10	MAL7P1_176_MAL7_1414453	G	T	G	0.895111	0.104889	1
200995	Nyanza	HOMA BAY	2009-12-10	MAL8P1_109_MAL8_527940	A	G	A	0.867444	0.132556	1
200995	Nyanza	HOMA BAY	2009-12-10	PFI0255c_MAL9_246426	A	G	A	1	0	1
200995	Nyanza	HOMA BAY	2009-12-10	PfEBA175_G1100D_A	A	G	A	0.965444	0.0345556	1
200995	Nyanza	HOMA BAY	2009-12-10	Pf_PFD0705c_MAL4_666173	A	C	A	0.985444	0.0145556	1
200995	Nyanza	HOMA BAY	2009-12-10	PFE0430w_MAL5_358599	A	C	C	0.121889	0.878111	1
200995	Nyanza	HOMA BAY	2009-12-10	MAL7P1_176_MAL7_1414864	A	C	C	0.0598864	0.940114	1
200995	Nyanza	HOMA BAY	2009-12-10	MAL13P1_216_MAL13_1717390	G	T	T	0	1	1
200995	Nyanza	HOMA BAY	2009-12-10	PF11_0344_MAL11_1294353	A	C	C	0.0713333	0.928667	1
200995	Nyanza	HOMA BAY	2009-12-10	MAL13P1_346_MAL13_2731153	A	G	G	0.0462222	0.953778	1
200995	Nyanza	HOMA BAY	2009-12-10	PFI1010w_MAL9_845479	C	T	C	0.915778	0.0842222	1
200995	Nyanza	HOMA BAY	2009-12-10	Pf_PF13_0075_MAL13_103161	C	T	CT	0.787333	0.212667	1
200995	Nyanza	HOMA BAY	2009-12-10	MAL7P1_17_MAL7_242868	G	T	T	0.107667	0.892333	1
200995	Nyanza	HOMA BAY	2009-12-10	Pf_PFL0035c_MAL12_63177	C	G	C	0.950114	0.0498864	1
200995	Nyanza	HOMA BAY	2009-12-10	Pf_PFB0305c-a_MAL2_276069	C	T	C	1	0	1
200995	Nyanza	HOMA BAY	2009-12-10	Pf_PFA0410w_MAL1_340657	A	C	AC	0.113333	0.886667	1
200995	Nyanza	HOMA BAY	2009-12-10	MAL7P1_176_MAL7_1413859	G	T	T	0.0453333	0.954667	1
200995	Nyanza	HOMA BAY	2009-12-10	MAL7P1_177_MAL7_1428081	A	G	G	0	1	1
200995	Nyanza	HOMA BAY	2009-12-10	PFD0565c_MAL4_523108	A	G	G	0	1	1
200995	Nyanza	HOMA BAY	2009-12-10	PF14_0179_MAL14_772431	G	T	T	0.02	0.98	1
200995	Nyanza	HOMA BAY	2009-12-10	MAL7P1_176_MAL7_1414352	A	G	A	0.955444	0.0445556	1
200995	Nyanza	HOMA BAY	2009-12-10	MAL7P1_176_MAL7_1415420	A	C	A	0.951222	0.0487778	1
200995	Nyanza	HOMA BAY	2009-12-10	PFF0990c_MAL6_849882	A	G	G	0	1	1
200995	Nyanza	HOMA BAY	2009-12-10	PFI0460w_MAL9_431939	C	T	T	0.0220225	0.977978	1
200995	Nyanza	HOMA BAY	2009-12-10	PF11_0344_MAL11_1295620	A	T	AT	0.891778	0.108222	1
200995	Nyanza	HOMA BAY	2009-12-10	MAL7P1_176_MAL7_1415733	A	G	G	0.0760674	0.923933	1
200995	Nyanza	HOMA BAY	2009-12-10	PF11_0351_MAL11_1320850	A	G	G	0	1	1
200995	Nyanza	HOMA BAY	2009-12-10	Pf_PFD0100c_MAL4_140864	A	G	A	0.964667	0.0353333	1
200995	Nyanza	HOMA BAY	2009-12-10	PF07_0129_MAL7_1425627	G	T	T	0.0258889	0.974111	1
200995	Nyanza	HOMA BAY	2009-12-10	MAL7P1_176_MAL7_1415949	A	G	G	0.0402222	0.959778	1
200995	Nyanza	HOMA BAY	2009-12-10	Pf_PFD1160w_MAL4_1104525	A	C	C	0.0581111	0.941889	1
200995	Nyanza	HOMA BAY	2009-12-10	Pf_PF07_0044_MAL7_536976	C	T	T	0.084	0.916	1
200995	Nyanza	HOMA BAY	2009-12-10	Pf_PF07_0053_MAL7_682814	C	T	T	0	1	1
200995	Nyanza	HOMA BAY	2009-12-10	Pf_PFC0350c_MAL3_359206	G	T	GT	0.851379	0.148621	1
200995	Nyanza	HOMA BAY	2009-12-10	Pf_PFD0100c_MAL4_140623	C	T	C	0.946444	0.0535556	1
200995	Nyanza	HOMA BAY	2009-12-10	Pf_PF14_0746_MAL14_3190053	C	T	T	0.0414444	0.958556	1
200995	Nyanza	HOMA BAY	2009-12-10	PF14_0153_MAL14_625051	A	T	A	1	0	1
200995	Nyanza	HOMA BAY	2009-12-10	MAL7P1_176_MAL7_1413900	A	G	A	1	0	1
200995	Nyanza	HOMA BAY	2009-12-10	PF10_0078_MAL10_323640	A	T	A	1	0	1
200995	Nyanza	HOMA BAY	2009-12-10	MAL7P1_176_MAL7_1417189	C	T	T	0.0885227	0.911477	1
200995	Nyanza	HOMA BAY	2009-12-10	PF13_0019_MAL13_171448	A	C	C	0.0668889	0.933111	1
200995	Nyanza	HOMA BAY	2009-12-10	PFF1225c_MAL6_1027654	A	G	A	0.941333	0.0586667	1
200995	Nyanza	HOMA BAY	2009-12-10	MAL7P1_176_MAL7_1417304	G	T	G	1	0	1
200995	Nyanza	HOMA BAY	2009-12-10	PFE0805w_MAL5_668974	C	G	CG	0.567667	0.432333	1
200995	Nyanza	HOMA BAY	2009-12-10	Pf_PFD1160w_MAL4_1111077	A	G	AG	0.833889	0.166111	1
200995	Nyanza	HOMA BAY	2009-12-10	PF11_0147_MAL11_536092	C	T	T	0.109222	0.890778	1
200995	Nyanza	HOMA BAY	2009-12-10	PFE1015c_MAL5_836682	A	C	A	0.935333	0.0646667	1
200995	Nyanza	HOMA BAY	2009-12-10	MAL8P1_78_MAL8_761527	A	T	A	1	0	1
200995	Nyanza	HOMA BAY	2009-12-10	Pf_PFD1160w_MAL4_1105671	C	T	C	1	0	1
200995	Nyanza	HOMA BAY	2009-12-10	Pf_PFA0625w_MAL1_496537	A	G	G	0.0952222	0.904778	1
200995	Nyanza	HOMA BAY	2009-12-10	MAL7P1_176_MAL7_1416452	A	G	G	0.0826136	0.917386	1
200995	Nyanza	HOMA BAY	2009-12-10	MAL7P1_176_MAL7_1414436	G	T	G	0.945778	0.0542222	1
200995	Nyanza	HOMA BAY	2009-12-10	Pf_rs45333827	A	G	A	0.986778	0.0132222	1
200995	Nyanza	HOMA BAY	2009-12-10	MAL7P1_176_MAL7_1414177	C	T	T	0.0166667	0.983333	1
200995	Nyanza	HOMA BAY	2009-12-10	Pf_PF14_0101_MAL14_407355	C	G	C	0.953111	0.0468889	1
200995	Nyanza	HOMA BAY	2009-12-10	MAL7P1_178_MAL7_1435585	A	G	A	0.975	0.025	1
200995	Nyanza	HOMA BAY	2009-12-10	PF11_0347_MAL11_1302186	C	G	G	0	1	1
200995	Nyanza	HOMA BAY	2009-12-10	Pf_PFI0240c_MAL9_225540	C	T	CT	0.134556	0.865444	1
200995	Nyanza	HOMA BAY	2009-12-10	Pf_PFL1435c_MAL12_1221469	C	T	CT	0.140455	0.859545	1
200995	Nyanza	HOMA BAY	2009-12-10	Pf_PFF0175c_MAL6_145371	C	T	T	0	1	1
200995	Nyanza	HOMA BAY	2009-12-10	PFL1210w_MAL12_1020461	C	T	T	0	1	1
200995	Nyanza	HOMA BAY	2009-12-10	PFD0860w_MAL4_792286	C	T	C	0.951333	0.0486667	1
200995	Nyanza	HOMA BAY	2009-12-10	Pf_PFC0325c_MAL3_328977	A	C	C	0.0461111	0.953889	1
200995	Nyanza	HOMA BAY	2009-12-10	PF11_0162_MAL11_584404	A	T	T	0	1	1
200995	Nyanza	HOMA BAY	2009-12-10	PF11_0052_MAL11_179807	G	T	T	0	1	1
200995	Nyanza	HOMA BAY	2009-12-10	MAL7P1_176_MAL7_1416124	A	C	C	0.0482222	0.951778	1
200995	Nyanza	HOMA BAY	2009-12-10	PFB0265c_MAL2_242618	A	G	A	0.964	0.036	1
200995	Nyanza	HOMA BAY	2009-12-10	Pf_PF08_0002_MAL8_1312312	C	G	CG	0.0957778	0.904222	1
200995	Nyanza	HOMA BAY	2009-12-10	Pf_PF08_0002_MAL8_1315720	A	G	G	0.0344318	0.965568	1
200995	Nyanza	HOMA BAY	2009-12-10	MAL7P1_176_MAL7_1413932	C	G	G	0.00455556	0.995444	1
200995	Nyanza	HOMA BAY	2009-12-10	PF07_0066_MAL7_761120	C	T	T	0	1	1
200995	Nyanza	HOMA BAY	2009-12-10	Pf_MAL7P1_38_MAL7_562446	A	G	A	0.994222	0.00577778	1
200995	Nyanza	HOMA BAY	2009-12-10	PFD0590c_MAL4_535833	A	T	A	0.983647	0.0163529	1
200995	Nyanza	HOMA BAY	2009-12-10	PF07_0129_MAL7_1424709	C	T	T	0.0888372	0.911163	1
200995	Nyanza	HOMA BAY	2009-12-10	PFE1355c_MAL5_1134201	A	G	A	0.976111	0.0238889	1
200995	Nyanza	HOMA BAY	2009-12-10	Pf_PF08_0002_MAL8_1316409	A	G	AG	0.139667	0.860333	1
200995	Nyanza	HOMA BAY	2009-12-10	PFE0805w_MAL5_669004	A	G	G	0.131818	0.868182	1
200995	Nyanza	HOMA BAY	2009-12-10	MAL7P1_176_MAL7_1417607	A	G	A	1	0	1
200995	Nyanza	HOMA BAY	2009-12-10	MAL7P1_176_MAL7_1414874	G	T	T	0	1	1
200995	Nyanza	HOMA BAY	2009-12-10	MAL7P1_176_MAL7_1415845	A	T	A	1	0	1
200995	Nyanza	HOMA BAY	2009-12-10	Pf_PF14_0747_MAL14_3194986	C	T	T	0.087	0.913	1
200995	Nyanza	HOMA BAY	2009-12-10	Pf_PFD0100c_MAL4_139876	A	G	A	0.885341	0.114659	1
200995	Nyanza	HOMA BAY	2009-12-10	PF07_0129_MAL7_1424575	A	G	G	0.0855682	0.914432	1
200995	Nyanza	HOMA BAY	2009-12-10	Pfmdr1_Y184F_A	A	T	A	0.960682	0.0393182	1
200995	Nyanza	HOMA BAY	2009-12-10	Pf_PF11_0483_MAL11_1890818	A	T	A	1	0	1
200995	Nyanza	HOMA BAY	2009-12-10	PF11_0344_MAL11_1294376	G	T	G	0.925444	0.0745556	1
200995	Nyanza	HOMA BAY	2009-12-10	MAL7P1_176_MAL7_1415442	A	G	A	1	0	1
200995	Nyanza	HOMA BAY	2009-12-10	Pf_PF08_0002_MAL8_1316882	A	G	A	1	0	1
200995	Nyanza	HOMA BAY	2009-12-10	MAL7P1_176_MAL7_1415888	C	G	G	0.00922222	0.990778	1
200995	Nyanza	HOMA BAY	2009-12-10	MAL7P1_176_MAL7_1415763	C	G	G	0	1	1
200995	Nyanza	HOMA BAY	2009-12-10	Pf_PFD1160w_MAL4_1107330	A	G	AG	0.207889	0.792111	1
200995	Nyanza	HOMA BAY	2009-12-10	Pf_PF08_0002_MAL8_1312062	A	G	G	0.0286667	0.971333	1
200995	Nyanza	HOMA BAY	2009-12-10	PfEBA175_L300L_A	C	T	X	NA	NA	0
200995	Nyanza	HOMA BAY	2009-12-10	MAL7P1_176_MAL7_1418020	A	T	X	NA	NA	0
200995	Nyanza	HOMA BAY	2009-12-10	MAL7P1_176_MAL7_1414954	C	T	X	NA	NA	0
200995	Nyanza	HOMA BAY	2009-12-10	PF14_0093_MAL14_371220	C	T	X	NA	NA	0
200995	Nyanza	HOMA BAY	2009-12-10	Pf_PFD0735c_MAL4_680773	A	T	X	NA	NA	0
200995	Nyanza	HOMA BAY	2009-12-10	Pf_PFD0100c_MAL4_136088	C	G	X	NA	NA	0
200995	Nyanza	HOMA BAY	2009-12-10	Pf_PFC0125w_MAL3_138918	C	T	X	NA	NA	0
200995	Nyanza	HOMA BAY	2009-12-10	Pf_PFD0660w_MAL4_622635	A	G	X	NA	NA	0
200995	Nyanza	HOMA BAY	2009-12-10	PF14_0153_MAL14_628077	A	G	X	NA	NA	0
200995	Nyanza	HOMA BAY	2009-12-10	MAL13P1_301_MAL13_2412172	C	T	X	NA	NA	0
200995	Nyanza	HOMA BAY	2009-12-10	MAL13P1_242_MAL13_1924427_A	A	G	X	NA	NA	0
200995	Nyanza	HOMA BAY	2009-12-10	PFL0410w_MAL12_382395	C	T	X	1	0	0
200995	Nyanza	HOMA BAY	2009-12-10	MAL7P1_176_MAL7_1414207	A	G	X	NA	NA	0
200995	Nyanza	HOMA BAY	2009-12-10	PFF0695w_MAL6_605108	C	T	X	NA	NA	0
200995	Nyanza	HOMA BAY	2009-12-10	DHFRN51I_C	A	T	X	NA	NA	0
200995	Nyanza	HOMA BAY	2009-12-10	PF11_0349_MAL11_1313978	G	T	X	NA	NA	0
200995	Nyanza	HOMA BAY	2009-12-10	MAL7P1_176_MAL7_1414254	A	T	X	NA	NA	0
200995	Nyanza	HOMA BAY	2009-12-10	DHFRI164L_B	A	T	X	NA	NA	0
200995	Nyanza	HOMA BAY	2009-12-10	PF11_0347_MAL11_1305885	C	T	X	NA	NA	0
200996	Nyanza	HOMA BAY	2009-12-10	MAL7P1_176_MAL7_1413900	A	G	A	0.998	0.002	1
200996	Nyanza	HOMA BAY	2009-12-10	MAL7P1_176_MAL7_1415442	A	G	A	1	0	1
200996	Nyanza	HOMA BAY	2009-12-10	Pf_PFD0100c_MAL4_140864	A	G	A	0.964111	0.0358889	1
200996	Nyanza	HOMA BAY	2009-12-10	MAL7P1_176_MAL7_1416452	A	G	G	0.145909	0.854091	1
200996	Nyanza	HOMA BAY	2009-12-10	MAL7P1_176_MAL7_1415888	C	G	G	0	1	1
200996	Nyanza	HOMA BAY	2009-12-10	Pf_PF08_0002_MAL8_1312062	A	G	A	0.983444	0.0165556	1
200996	Nyanza	HOMA BAY	2009-12-10	PF11_0351_MAL11_1320850	A	G	A	0.950787	0.0492135	1
200996	Nyanza	HOMA BAY	2009-12-10	PFI1010w_MAL9_845479	C	T	T	0.0946667	0.905333	1
200996	Nyanza	HOMA BAY	2009-12-10	Pf_PF08_0002_MAL8_1315720	A	G	A	0.916023	0.0839773	1
200996	Nyanza	HOMA BAY	2009-12-10	MAL7P1_176_MAL7_1417189	C	T	T	0.0940909	0.905909	1
200996	Nyanza	HOMA BAY	2009-12-10	Pf_PFD0100c_MAL4_139876	A	G	A	0.891477	0.108523	1
200996	Nyanza	HOMA BAY	2009-12-10	PfEBA175_G1100D_A	A	G	G	0	1	1
200996	Nyanza	HOMA BAY	2009-12-10	PFD0590c_MAL4_535833	A	T	A	0.976	0.024	1
200996	Nyanza	HOMA BAY	2009-12-10	Pf_MAL7P1_38_MAL7_562446	A	G	A	0.958222	0.0417778	1
200996	Nyanza	HOMA BAY	2009-12-10	Pf_PF08_0002_MAL8_1316409	A	G	A	0.961222	0.0387778	1
200996	Nyanza	HOMA BAY	2009-12-10	Pf_PFL1435c_MAL12_1221469	C	T	T	0.0489773	0.951023	1
200996	Nyanza	HOMA BAY	2009-12-10	PF13_0019_MAL13_171448	A	C	C	0.037	0.963	1
200996	Nyanza	HOMA BAY	2009-12-10	PF07_0066_MAL7_761120	C	T	T	0.0586667	0.941333	1
200996	Nyanza	HOMA BAY	2009-12-10	Pf_PFF0175c_MAL6_145371	C	T	T	0	1	1
200996	Nyanza	HOMA BAY	2009-12-10	MAL7P1_177_MAL7_1428081	A	G	G	0	1	1
200996	Nyanza	HOMA BAY	2009-12-10	MAL7P1_176_MAL7_1415733	A	G	AG	0.183596	0.816404	1
200996	Nyanza	HOMA BAY	2009-12-10	MAL7P1_176_MAL7_1414874	G	T	G	0.888333	0.111667	1
200996	Nyanza	HOMA BAY	2009-12-10	PF14_0179_MAL14_772431	G	T	T	0.00355556	0.996444	1
200996	Nyanza	HOMA BAY	2009-12-10	Pf_PFB0305c-a_MAL2_276069	C	T	C	1	0	1
200996	Nyanza	HOMA BAY	2009-12-10	PF11_0147_MAL11_536092	C	T	C	1	0	1
200996	Nyanza	HOMA BAY	2009-12-10	MAL7P1_176_MAL7_1415420	A	C	A	0.990444	0.00955556	1
200996	Nyanza	HOMA BAY	2009-12-10	Pf_PF08_0002_MAL8_1316882	A	G	A	1	0	1
200996	Nyanza	HOMA BAY	2009-12-10	MAL7P1_176_MAL7_1417607	A	G	A	1	0	1
200996	Nyanza	HOMA BAY	2009-12-10	PF11_0344_MAL11_1294376	G	T	G	0.959222	0.0407778	1
200996	Nyanza	HOMA BAY	2009-12-10	Pf_PFD1160w_MAL4_1111077	A	G	A	0.901556	0.0984444	1
200996	Nyanza	HOMA BAY	2009-12-10	Pf_PFI0240c_MAL9_225540	C	T	C	0.998778	0.00122222	1
200996	Nyanza	HOMA BAY	2009-12-10	MAL7P1_176_MAL7_1414864	A	C	C	0.0501136	0.949886	1
200996	Nyanza	HOMA BAY	2009-12-10	PFF1225c_MAL6_1027654	A	G	A	1	0	1
200996	Nyanza	HOMA BAY	2009-12-10	MAL7P1_176_MAL7_1414177	C	T	T	0.0141111	0.985889	1
200996	Nyanza	HOMA BAY	2009-12-10	Pf_PFA0625w_MAL1_496537	A	G	G	0	1	1
200996	Nyanza	HOMA BAY	2009-12-10	MAL7P1_176_MAL7_1414436	G	T	G	0.932	0.068	1
200996	Nyanza	HOMA BAY	2009-12-10	PFI0460w_MAL9_431939	C	T	T	0.0379775	0.962022	1
200996	Nyanza	HOMA BAY	2009-12-10	PFE1355c_MAL5_1134201	A	G	A	1	0	1
200996	Nyanza	HOMA BAY	2009-12-10	MAL7P1_178_MAL7_1435585	A	G	A	0.959	0.041	1
200996	Nyanza	HOMA BAY	2009-12-10	PF11_0344_MAL11_1294353	A	C	C	0.0593333	0.940667	1
200996	Nyanza	HOMA BAY	2009-12-10	Pf_PFD0705c_MAL4_666173	A	C	C	0	1	1
200996	Nyanza	HOMA BAY	2009-12-10	Pf_PF14_0747_MAL14_3194986	C	T	CT	0.875333	0.124667	1
200996	Nyanza	HOMA BAY	2009-12-10	PFE0430w_MAL5_358599	A	C	C	0.128222	0.871778	1
200996	Nyanza	HOMA BAY	2009-12-10	PF11_0347_MAL11_1302186	C	G	G	0	1	1
200996	Nyanza	HOMA BAY	2009-12-10	PFD0860w_MAL4_792286	C	T	C	0.911222	0.0887778	1
200996	Nyanza	HOMA BAY	2009-12-10	PF07_0129_MAL7_1425627	G	T	T	0.000888889	0.999111	1
200996	Nyanza	HOMA BAY	2009-12-10	MAL7P1_176_MAL7_1415949	A	G	G	0.0297778	0.970222	1
200996	Nyanza	HOMA BAY	2009-12-10	Pf_PF08_0002_MAL8_1312312	C	G	G	0	1	1
200996	Nyanza	HOMA BAY	2009-12-10	PF07_0129_MAL7_1424709	C	T	T	0.075814	0.924186	1
200996	Nyanza	HOMA BAY	2009-12-10	MAL7P1_176_MAL7_1415763	C	G	G	0	1	1
200996	Nyanza	HOMA BAY	2009-12-10	Pf_PF07_0053_MAL7_682814	C	T	T	0	1	1
200996	Nyanza	HOMA BAY	2009-12-10	PFF0990c_MAL6_849882	A	G	G	0.0168889	0.983111	1
200996	Nyanza	HOMA BAY	2009-12-10	Pf_PFC0350c_MAL3_359206	G	T	G	0.936552	0.0634483	1
200996	Nyanza	HOMA BAY	2009-12-10	Pf_PFD1160w_MAL4_1104525	A	C	C	0.0512222	0.948778	1
200996	Nyanza	HOMA BAY	2009-12-10	Pf_PFD0100c_MAL4_140623	C	T	T	0	1	1
200996	Nyanza	HOMA BAY	2009-12-10	MAL7P1_176_MAL7_1417304	G	T	G	1	0	1
200996	Nyanza	HOMA BAY	2009-12-10	MAL8P1_78_MAL8_761527	A	T	A	1	0	1
200996	Nyanza	HOMA BAY	2009-12-10	PF11_0344_MAL11_1295620	A	T	T	0	1	1
200996	Nyanza	HOMA BAY	2009-12-10	Pf_PF11_0483_MAL11_1890818	A	T	A	1	0	1
200996	Nyanza	HOMA BAY	2009-12-10	MAL7P1_176_MAL7_1415845	A	T	A	1	0	1
200996	Nyanza	HOMA BAY	2009-12-10	Pf_PF07_0044_MAL7_536976	C	T	T	0.0915556	0.908444	1
200996	Nyanza	HOMA BAY	2009-12-10	PF11_0052_MAL11_179807	G	T	T	0	1	1
200996	Nyanza	HOMA BAY	2009-12-10	MAL7P1_176_MAL7_1416124	A	C	C	0.0684444	0.931556	1
200996	Nyanza	HOMA BAY	2009-12-10	PFE1015c_MAL5_836682	A	C	A	0.961889	0.0381111	1
200996	Nyanza	HOMA BAY	2009-12-10	PF07_0129_MAL7_1424575	A	G	G	0.1	0.9	1
200996	Nyanza	HOMA BAY	2009-12-10	Pf_PF14_0101_MAL14_407355	C	G	CG	0.799778	0.200222	1
200996	Nyanza	HOMA BAY	2009-12-10	MAL7P1_176_MAL7_1414453	G	T	G	0.930222	0.0697778	1
200996	Nyanza	HOMA BAY	2009-12-10	PFD0565c_MAL4_523108	A	G	G	0.00411111	0.995889	1
200996	Nyanza	HOMA BAY	2009-12-10	PFB0265c_MAL2_242618	A	G	A	0.91	0.09	1
200996	Nyanza	HOMA BAY	2009-12-10	PFI0255c_MAL9_246426	A	G	A	1	0	1
200996	Nyanza	HOMA BAY	2009-12-10	PF10_0078_MAL10_323640	A	T	A	1	0	1
200996	Nyanza	HOMA BAY	2009-12-10	MAL7P1_176_MAL7_1413932	C	G	G	0.00311111	0.996889	1
200996	Nyanza	HOMA BAY	2009-12-10	PFE0805w_MAL5_668974	C	G	G	0	1	1
200996	Nyanza	HOMA BAY	2009-12-10	MAL7P1_176_MAL7_1414352	A	G	A	0.974556	0.0254444	1
200996	Nyanza	HOMA BAY	2009-12-10	MAL7P1_176_MAL7_1413859	G	T	T	0	1	1
200996	Nyanza	HOMA BAY	2009-12-10	Pf_PFC0325c_MAL3_328977	A	C	C	0.0356667	0.964333	1
200996	Nyanza	HOMA BAY	2009-12-10	Pf_PFL0035c_MAL12_63177	C	G	C	0.916477	0.0835227	1
200996	Nyanza	HOMA BAY	2009-12-10	MAL7P1_17_MAL7_242868	G	T	G	0.865667	0.134333	1
200996	Nyanza	HOMA BAY	2009-12-10	MAL13P1_346_MAL13_2731153	A	G	G	0.0578889	0.942111	1
200996	Nyanza	HOMA BAY	2009-12-10	PF14_0153_MAL14_625051	A	T	A	1	0	1
200996	Nyanza	HOMA BAY	2009-12-10	MAL13P1_216_MAL13_1717390	G	T	T	0.0295556	0.970444	1
200996	Nyanza	HOMA BAY	2009-12-10	PFE0805w_MAL5_669004	A	G	G	0.0717045	0.928295	1
200996	Nyanza	HOMA BAY	2009-12-10	Pf_rs45333827	A	G	A	1	0	1
200996	Nyanza	HOMA BAY	2009-12-10	MAL8P1_109_MAL8_527940	A	G	A	0.891222	0.108778	1
200996	Nyanza	HOMA BAY	2009-12-10	PFL1210w_MAL12_1020461	C	T	T	0	1	1
200996	Nyanza	HOMA BAY	2009-12-10	Pf_PF14_0746_MAL14_3190053	C	T	T	0.0155556	0.984444	1
200996	Nyanza	HOMA BAY	2009-12-10	Pf_PF13_0075_MAL13_103161	C	T	CT	0.222333	0.777667	1
200996	Nyanza	HOMA BAY	2009-12-10	PF11_0162_MAL11_584404	A	T	T	0	1	1
200996	Nyanza	HOMA BAY	2009-12-10	Pfmdr1_Y184F_A	A	T	T	0.0807955	0.919205	1
200996	Nyanza	HOMA BAY	2009-12-10	MAL13P1_301_MAL13_2412172	C	T	X	NA	NA	0
200996	Nyanza	HOMA BAY	2009-12-10	PFF0695w_MAL6_605108	C	T	X	NA	NA	0
200996	Nyanza	HOMA BAY	2009-12-10	MAL7P1_176_MAL7_1418020	A	T	X	NA	NA	0
200996	Nyanza	HOMA BAY	2009-12-10	Pf_PFD0735c_MAL4_680773	A	T	X	NA	NA	0
200996	Nyanza	HOMA BAY	2009-12-10	MAL7P1_176_MAL7_1414254	A	T	X	NA	NA	0
200996	Nyanza	HOMA BAY	2009-12-10	Pf_PFD1160w_MAL4_1107330	A	G	X	1	0	0
200996	Nyanza	HOMA BAY	2009-12-10	DHFRN51I_C	A	T	X	NA	NA	0
200996	Nyanza	HOMA BAY	2009-12-10	MAL7P1_176_MAL7_1414207	A	G	X	NA	NA	0
200996	Nyanza	HOMA BAY	2009-12-10	MAL7P1_176_MAL7_1414954	C	T	X	NA	NA	0
200996	Nyanza	HOMA BAY	2009-12-10	PF14_0153_MAL14_628077	A	G	X	NA	NA	0
200996	Nyanza	HOMA BAY	2009-12-10	MAL13P1_242_MAL13_1924427_A	A	G	X	NA	NA	0
200996	Nyanza	HOMA BAY	2009-12-10	Pf_PFD1160w_MAL4_1105671	C	T	X	1	0	0
200996	Nyanza	HOMA BAY	2009-12-10	Pf_PFA0410w_MAL1_340657	A	C	X	0.366444	0.633556	0
200996	Nyanza	HOMA BAY	2009-12-10	Pf_PFC0125w_MAL3_138918	C	T	X	NA	NA	0
200996	Nyanza	HOMA BAY	2009-12-10	PF11_0347_MAL11_1305885	C	T	X	NA	NA	0
200996	Nyanza	HOMA BAY	2009-12-10	DHFRI164L_B	A	T	X	NA	NA	0
200996	Nyanza	HOMA BAY	2009-12-10	PF14_0093_MAL14_371220	C	T	X	NA	NA	0
200996	Nyanza	HOMA BAY	2009-12-10	Pf_PFD0100c_MAL4_136088	C	G	X	NA	NA	0
200996	Nyanza	HOMA BAY	2009-12-10	PFL0410w_MAL12_382395	C	T	X	1	0	0
200996	Nyanza	HOMA BAY	2009-12-10	Pf_PFD0660w_MAL4_622635	A	G	X	NA	NA	0
200996	Nyanza	HOMA BAY	2009-12-10	PF11_0349_MAL11_1313978	G	T	X	NA	NA	0
200996	Nyanza	HOMA BAY	2009-12-10	PfEBA175_L300L_A	C	T	X	NA	NA	0
200997	Nyanza	HOMA BAY	2009-12-10	MAL7P1_176_MAL7_1413900	A	G	AG	0.338778	0.661222	1
200997	Nyanza	HOMA BAY	2009-12-10	PF14_0179_MAL14_772431	G	T	T	0	1	1
200997	Nyanza	HOMA BAY	2009-12-10	PfEBA175_G1100D_A	A	G	AG	0.258444	0.741556	1
200997	Nyanza	HOMA BAY	2009-12-10	Pf_PF08_0002_MAL8_1316882	A	G	AG	0.242889	0.757111	1
200997	Nyanza	HOMA BAY	2009-12-10	PF07_0129_MAL7_1424709	C	T	T	0.0686047	0.931395	1
200997	Nyanza	HOMA BAY	2009-12-10	MAL7P1_176_MAL7_1414864	A	C	C	0.0632955	0.936705	1
200997	Nyanza	HOMA BAY	2009-12-10	MAL7P1_176_MAL7_1415442	A	G	A	1	0	1
200997	Nyanza	HOMA BAY	2009-12-10	PFB0265c_MAL2_242618	A	G	A	0.991667	0.00833333	1
200997	Nyanza	HOMA BAY	2009-12-10	Pfmdr1_Y184F_A	A	T	A	0.998409	0.00159091	1
200997	Nyanza	HOMA BAY	2009-12-10	Pf_PF08_0002_MAL8_1312062	A	G	G	0	1	1
200997	Nyanza	HOMA BAY	2009-12-10	Pf_PFD0100c_MAL4_140623	C	T	C	0.936111	0.0638889	1
200997	Nyanza	HOMA BAY	2009-12-10	PFE0805w_MAL5_669004	A	G	AG	0.556591	0.443409	1
200997	Nyanza	HOMA BAY	2009-12-10	PFD0860w_MAL4_792286	C	T	C	0.786222	0.213778	1
200997	Nyanza	HOMA BAY	2009-12-10	MAL13P1_216_MAL13_1717390	G	T	T	0	1	1
200997	Nyanza	HOMA BAY	2009-12-10	MAL7P1_176_MAL7_1415420	A	C	AC	0.684778	0.315222	1
200997	Nyanza	HOMA BAY	2009-12-10	PF11_0344_MAL11_1295620	A	T	T	0	1	1
200997	Nyanza	HOMA BAY	2009-12-10	Pf_PFD1160w_MAL4_1111077	A	G	A	0.945556	0.0544444	1
200997	Nyanza	HOMA BAY	2009-12-10	PFI0255c_MAL9_246426	A	G	A	1	0	1
200997	Nyanza	HOMA BAY	2009-12-10	Pf_PFD0100c_MAL4_140864	A	G	A	0.977333	0.0226667	1
200997	Nyanza	HOMA BAY	2009-12-10	Pf_PFL1435c_MAL12_1221469	C	T	C	0.958636	0.0413636	1
200997	Nyanza	HOMA BAY	2009-12-10	MAL7P1_176_MAL7_1417607	A	G	A	1	0	1
200997	Nyanza	HOMA BAY	2009-12-10	MAL7P1_176_MAL7_1416452	A	G	G	0.0803409	0.919659	1
200997	Nyanza	HOMA BAY	2009-12-10	Pf_PF07_0053_MAL7_682814	C	T	T	0	1	1
200997	Nyanza	HOMA BAY	2009-12-10	PF13_0019_MAL13_171448	A	C	C	0.0466667	0.953333	1
200997	Nyanza	HOMA BAY	2009-12-10	MAL7P1_176_MAL7_1414874	G	T	T	0	1	1
200997	Nyanza	HOMA BAY	2009-12-10	PF11_0347_MAL11_1302186	C	G	G	0	1	1
200997	Nyanza	HOMA BAY	2009-12-10	Pf_PF07_0044_MAL7_536976	C	T	T	0.0952222	0.904778	1
200997	Nyanza	HOMA BAY	2009-12-10	Pf_PF08_0002_MAL8_1316409	A	G	AG	0.0858889	0.914111	1
200997	Nyanza	HOMA BAY	2009-12-10	Pf_PFI0240c_MAL9_225540	C	T	C	0.999556	0.000444444	1
200997	Nyanza	HOMA BAY	2009-12-10	MAL7P1_176_MAL7_1413932	C	G	G	0	1	1
200997	Nyanza	HOMA BAY	2009-12-10	Pf_PFB0305c-a_MAL2_276069	C	T	CT	0.271477	0.728523	1
200997	Nyanza	HOMA BAY	2009-12-10	MAL7P1_176_MAL7_1417189	C	T	T	0.0732955	0.926705	1
200997	Nyanza	HOMA BAY	2009-12-10	Pf_PFD1160w_MAL4_1105671	C	T	CT	0.334444	0.665556	1
200997	Nyanza	HOMA BAY	2009-12-10	MAL7P1_176_MAL7_1415845	A	T	T	0	1	1
200997	Nyanza	HOMA BAY	2009-12-10	Pf_PF11_0483_MAL11_1890818	A	T	A	1	0	1
200997	Nyanza	HOMA BAY	2009-12-10	Pf_PFD1160w_MAL4_1104525	A	C	AC	0.713667	0.286333	1
200997	Nyanza	HOMA BAY	2009-12-10	PFD0590c_MAL4_535833	A	T	A	0.967176	0.0328235	1
200997	Nyanza	HOMA BAY	2009-12-10	Pf_PFA0410w_MAL1_340657	A	C	AC	0.796333	0.203667	1
200997	Nyanza	HOMA BAY	2009-12-10	PFI0460w_MAL9_431939	C	T	CT	0.666742	0.333258	1
200997	Nyanza	HOMA BAY	2009-12-10	Pf_PF14_0747_MAL14_3194986	C	T	T	0.0536667	0.946333	1
200997	Nyanza	HOMA BAY	2009-12-10	PF14_0153_MAL14_625051	A	T	A	0.972222	0.0277778	1
200997	Nyanza	HOMA BAY	2009-12-10	PFE0430w_MAL5_358599	A	C	C	0.123111	0.876889	1
200997	Nyanza	HOMA BAY	2009-12-10	MAL7P1_176_MAL7_1413859	G	T	T	0	1	1
200997	Nyanza	HOMA BAY	2009-12-10	MAL7P1_176_MAL7_1414436	G	T	G	0.904444	0.0955556	1
200997	Nyanza	HOMA BAY	2009-12-10	MAL8P1_109_MAL8_527940	A	G	A	0.888556	0.111444	1
200997	Nyanza	HOMA BAY	2009-12-10	PF10_0078_MAL10_323640	A	T	A	0.974	0.026	1
200997	Nyanza	HOMA BAY	2009-12-10	PFL1210w_MAL12_1020461	C	T	T	0	1	1
200997	Nyanza	HOMA BAY	2009-12-10	MAL7P1_176_MAL7_1414352	A	G	A	0.965889	0.0341111	1
200997	Nyanza	HOMA BAY	2009-12-10	Pf_PF14_0746_MAL14_3190053	C	T	CT	0.886222	0.113778	1
200997	Nyanza	HOMA BAY	2009-12-10	MAL7P1_176_MAL7_1414177	C	T	CT	0.0561111	0.943889	1
200997	Nyanza	HOMA BAY	2009-12-10	PF07_0129_MAL7_1425627	G	T	T	0.0138889	0.986111	1
200997	Nyanza	HOMA BAY	2009-12-10	Pf_PFC0350c_MAL3_359206	G	T	G	0.91046	0.0895402	1
200997	Nyanza	HOMA BAY	2009-12-10	PF07_0129_MAL7_1424575	A	G	AG	0.626705	0.373295	1
200997	Nyanza	HOMA BAY	2009-12-10	PF11_0344_MAL11_1294376	G	T	GT	0.524333	0.475667	1
200997	Nyanza	HOMA BAY	2009-12-10	Pf_PFL0035c_MAL12_63177	C	G	C	0.954091	0.0459091	1
200997	Nyanza	HOMA BAY	2009-12-10	PFF0990c_MAL6_849882	A	G	G	0.0155556	0.984444	1
200997	Nyanza	HOMA BAY	2009-12-10	Pf_PFF0175c_MAL6_145371	C	T	T	0	1	1
200997	Nyanza	HOMA BAY	2009-12-10	Pf_PF08_0002_MAL8_1312312	C	G	CG	0.588556	0.411444	1
200997	Nyanza	HOMA BAY	2009-12-10	Pf_PF08_0002_MAL8_1315720	A	G	AG	0.0636364	0.936364	1
200997	Nyanza	HOMA BAY	2009-12-10	Pf_rs45333827	A	G	A	1	0	1
200997	Nyanza	HOMA BAY	2009-12-10	MAL13P1_346_MAL13_2731153	A	G	G	0.0674444	0.932556	1
200997	Nyanza	HOMA BAY	2009-12-10	PFE1015c_MAL5_836682	A	C	A	0.971667	0.0283333	1
200997	Nyanza	HOMA BAY	2009-12-10	Pf_PF14_0101_MAL14_407355	C	G	C	0.965889	0.0341111	1
200997	Nyanza	HOMA BAY	2009-12-10	Pf_PFD1160w_MAL4_1107330	A	G	AG	0.408111	0.591889	1
200997	Nyanza	HOMA BAY	2009-12-10	MAL7P1_176_MAL7_1414453	G	T	G	0.865333	0.134667	1
200997	Nyanza	HOMA BAY	2009-12-10	MAL7P1_176_MAL7_1417304	G	T	G	1	0	1
200997	Nyanza	HOMA BAY	2009-12-10	PF11_0147_MAL11_536092	C	T	T	0.0425556	0.957444	1
200997	Nyanza	HOMA BAY	2009-12-10	MAL7P1_176_MAL7_1416124	A	C	C	0.0701111	0.929889	1
200997	Nyanza	HOMA BAY	2009-12-10	MAL7P1_17_MAL7_242868	G	T	G	0.895333	0.104667	1
200997	Nyanza	HOMA BAY	2009-12-10	Pf_PFA0625w_MAL1_496537	A	G	AG	0.551111	0.448889	1
200997	Nyanza	HOMA BAY	2009-12-10	PFI1010w_MAL9_845479	C	T	CT	0.139333	0.860667	1
200997	Nyanza	HOMA BAY	2009-12-10	PFF1225c_MAL6_1027654	A	G	A	1	0	1
200997	Nyanza	HOMA BAY	2009-12-10	PFE0805w_MAL5_668974	C	G	CG	0.234889	0.765111	1
200997	Nyanza	HOMA BAY	2009-12-10	PF11_0344_MAL11_1294353	A	C	AC	0.473333	0.526667	1
200997	Nyanza	HOMA BAY	2009-12-10	Pf_PF13_0075_MAL13_103161	C	T	CT	0.290111	0.709889	1
200997	Nyanza	HOMA BAY	2009-12-10	PFD0565c_MAL4_523108	A	G	AG	0.145333	0.854667	1
200997	Nyanza	HOMA BAY	2009-12-10	Pf_PFD0100c_MAL4_139876	A	G	AG	0.39125	0.60875	1
200997	Nyanza	HOMA BAY	2009-12-10	Pf_MAL7P1_38_MAL7_562446	A	G	A	1	0	1
200997	Nyanza	HOMA BAY	2009-12-10	MAL7P1_176_MAL7_1415949	A	G	G	0.0385556	0.961444	1
200997	Nyanza	HOMA BAY	2009-12-10	MAL7P1_176_MAL7_1415733	A	G	AG	0.164045	0.835955	1
200997	Nyanza	HOMA BAY	2009-12-10	PF07_0066_MAL7_761120	C	T	CT	0.857333	0.142667	1
200997	Nyanza	HOMA BAY	2009-12-10	MAL7P1_176_MAL7_1415763	C	G	G	0	1	1
200997	Nyanza	HOMA BAY	2009-12-10	Pf_PFC0325c_MAL3_328977	A	C	C	0.0401111	0.959889	1
200997	Nyanza	HOMA BAY	2009-12-10	MAL7P1_177_MAL7_1428081	A	G	G	0	1	1
200997	Nyanza	HOMA BAY	2009-12-10	MAL8P1_78_MAL8_761527	A	T	A	1	0	1
200997	Nyanza	HOMA BAY	2009-12-10	PF11_0052_MAL11_179807	G	T	T	0.0215294	0.978471	1
200997	Nyanza	HOMA BAY	2009-12-10	Pf_PFD0705c_MAL4_666173	A	C	A	1	0	1
200997	Nyanza	HOMA BAY	2009-12-10	PF11_0351_MAL11_1320850	A	G	AG	0.219326	0.780674	1
200997	Nyanza	HOMA BAY	2009-12-10	PFE1355c_MAL5_1134201	A	G	AG	0.195	0.805	1
200997	Nyanza	HOMA BAY	2009-12-10	PF11_0162_MAL11_584404	A	T	T	0	1	1
200997	Nyanza	HOMA BAY	2009-12-10	MAL7P1_176_MAL7_1415888	C	G	G	0.0257778	0.974222	1
200997	Nyanza	HOMA BAY	2009-12-10	Pf_PFD0100c_MAL4_136088	C	G	X	NA	NA	0
200997	Nyanza	HOMA BAY	2009-12-10	PF14_0093_MAL14_371220	C	T	X	NA	NA	0
200997	Nyanza	HOMA BAY	2009-12-10	MAL7P1_176_MAL7_1414207	A	G	X	NA	NA	0
200997	Nyanza	HOMA BAY	2009-12-10	PF14_0153_MAL14_628077	A	G	X	NA	NA	0
200997	Nyanza	HOMA BAY	2009-12-10	DHFRI164L_B	A	T	X	NA	NA	0
200997	Nyanza	HOMA BAY	2009-12-10	PF11_0347_MAL11_1305885	C	T	X	NA	NA	0
200997	Nyanza	HOMA BAY	2009-12-10	Pf_PFC0125w_MAL3_138918	C	T	X	NA	NA	0
200997	Nyanza	HOMA BAY	2009-12-10	MAL7P1_176_MAL7_1414254	A	T	X	NA	NA	0
200997	Nyanza	HOMA BAY	2009-12-10	DHFRN51I_C	A	T	X	NA	NA	0
200997	Nyanza	HOMA BAY	2009-12-10	MAL7P1_176_MAL7_1414954	C	T	X	NA	NA	0
200997	Nyanza	HOMA BAY	2009-12-10	MAL13P1_242_MAL13_1924427_A	A	G	X	NA	NA	0
200997	Nyanza	HOMA BAY	2009-12-10	PFF0695w_MAL6_605108	C	T	X	NA	NA	0
200997	Nyanza	HOMA BAY	2009-12-10	PFL0410w_MAL12_382395	C	T	X	1	0	0
200997	Nyanza	HOMA BAY	2009-12-10	PfEBA175_L300L_A	C	T	X	NA	NA	0
200997	Nyanza	HOMA BAY	2009-12-10	PF11_0349_MAL11_1313978	G	T	X	NA	NA	0
200997	Nyanza	HOMA BAY	2009-12-10	Pf_PFD0660w_MAL4_622635	A	G	X	NA	NA	0
200997	Nyanza	HOMA BAY	2009-12-10	Pf_PFD0735c_MAL4_680773	A	T	X	NA	NA	0
200997	Nyanza	HOMA BAY	2009-12-10	MAL7P1_178_MAL7_1435585	A	G	X	0.833444	0.166556	0
200997	Nyanza	HOMA BAY	2009-12-10	MAL7P1_176_MAL7_1418020	A	T	X	NA	NA	0
200997	Nyanza	HOMA BAY	2009-12-10	MAL13P1_301_MAL13_2412172	C	T	X	NA	NA	0
200998	Nyanza	HOMA BAY	2009-10-13	MAL7P1_176_MAL7_1415763	C	G	G	0	1	1
200998	Nyanza	HOMA BAY	2009-10-13	PF11_0344_MAL11_1294376	G	T	GT	0.355889	0.644111	1
200998	Nyanza	HOMA BAY	2009-10-13	PfEBA175_G1100D_A	A	G	AG	0.848556	0.151444	1
200998	Nyanza	HOMA BAY	2009-10-13	PF11_0162_MAL11_584404	A	T	T	0	1	1
200998	Nyanza	HOMA BAY	2009-10-13	Pf_PF14_0101_MAL14_407355	C	G	C	0.937556	0.0624444	1
200998	Nyanza	HOMA BAY	2009-10-13	PF13_0019_MAL13_171448	A	C	C	0.0551111	0.944889	1
200998	Nyanza	HOMA BAY	2009-10-13	PFD0860w_MAL4_792286	C	T	C	0.851111	0.148889	1
200998	Nyanza	HOMA BAY	2009-10-13	MAL7P1_176_MAL7_1413900	A	G	AG	0.492222	0.507778	1
200998	Nyanza	HOMA BAY	2009-10-13	Pf_PFC0350c_MAL3_359206	G	T	GT	0.747816	0.252184	1
200998	Nyanza	HOMA BAY	2009-10-13	Pf_PFD0100c_MAL4_139876	A	G	AG	0.713409	0.286591	1
200998	Nyanza	HOMA BAY	2009-10-13	Pf_PF14_0747_MAL14_3194986	C	T	T	0.106444	0.893556	1
200998	Nyanza	HOMA BAY	2009-10-13	PF07_0129_MAL7_1425627	G	T	T	0	1	1
200998	Nyanza	HOMA BAY	2009-10-13	Pf_PFC0325c_MAL3_328977	A	C	C	0.0371111	0.962889	1
200998	Nyanza	HOMA BAY	2009-10-13	PF14_0179_MAL14_772431	G	T	T	0.0167778	0.983222	1
200998	Nyanza	HOMA BAY	2009-10-13	Pf_PFD1160w_MAL4_1111077	A	G	A	0.852333	0.147667	1
200998	Nyanza	HOMA BAY	2009-10-13	Pf_PFF0175c_MAL6_145371	C	T	T	0	1	1
200998	Nyanza	HOMA BAY	2009-10-13	PFF1225c_MAL6_1027654	A	G	AG	0.816	0.184	1
200998	Nyanza	HOMA BAY	2009-10-13	Pf_PF11_0483_MAL11_1890818	A	T	A	1	0	1
200998	Nyanza	HOMA BAY	2009-10-13	MAL13P1_216_MAL13_1717390	G	T	T	0	1	1
200998	Nyanza	HOMA BAY	2009-10-13	PF07_0129_MAL7_1424709	C	T	T	0.0897674	0.910233	1
200998	Nyanza	HOMA BAY	2009-10-13	MAL7P1_176_MAL7_1416452	A	G	G	0.0970455	0.902955	1
200998	Nyanza	HOMA BAY	2009-10-13	PF11_0052_MAL11_179807	G	T	GT	0.146941	0.853059	1
200998	Nyanza	HOMA BAY	2009-10-13	PF11_0351_MAL11_1320850	A	G	AG	0.806854	0.193146	1
200998	Nyanza	HOMA BAY	2009-10-13	Pf_PFI0240c_MAL9_225540	C	T	CT	0.545222	0.454778	1
200998	Nyanza	HOMA BAY	2009-10-13	MAL7P1_176_MAL7_1415442	A	G	A	1	0	1
200998	Nyanza	HOMA BAY	2009-10-13	Pf_MAL7P1_38_MAL7_562446	A	G	AG	0.850444	0.149556	1
200998	Nyanza	HOMA BAY	2009-10-13	MAL7P1_176_MAL7_1414453	G	T	G	0.937333	0.0626667	1
200998	Nyanza	HOMA BAY	2009-10-13	Pf_PF08_0002_MAL8_1312062	A	G	AG	0.222444	0.777556	1
200998	Nyanza	HOMA BAY	2009-10-13	MAL7P1_176_MAL7_1414436	G	T	GT	0.809444	0.190556	1
200998	Nyanza	HOMA BAY	2009-10-13	PF07_0129_MAL7_1424575	A	G	AG	0.417841	0.582159	1
200998	Nyanza	HOMA BAY	2009-10-13	PFD0590c_MAL4_535833	A	T	AT	0.852706	0.147294	1
200998	Nyanza	HOMA BAY	2009-10-13	Pf_PFD1160w_MAL4_1104525	A	C	C	0.0901111	0.909889	1
200998	Nyanza	HOMA BAY	2009-10-13	MAL7P1_176_MAL7_1417607	A	G	A	1	0	1
200998	Nyanza	HOMA BAY	2009-10-13	MAL7P1_176_MAL7_1414352	A	G	A	0.979333	0.0206667	1
200998	Nyanza	HOMA BAY	2009-10-13	Pfmdr1_Y184F_A	A	T	AT	0.630114	0.369886	1
200998	Nyanza	HOMA BAY	2009-10-13	PFL1210w_MAL12_1020461	C	T	T	0	1	1
200998	Nyanza	HOMA BAY	2009-10-13	Pf_PFL0035c_MAL12_63177	C	G	C	0.927045	0.0729545	1
200998	Nyanza	HOMA BAY	2009-10-13	MAL8P1_109_MAL8_527940	A	G	A	0.887556	0.112444	1
200998	Nyanza	HOMA BAY	2009-10-13	PFF0990c_MAL6_849882	A	G	G	0.0251111	0.974889	1
200998	Nyanza	HOMA BAY	2009-10-13	PFD0565c_MAL4_523108	A	G	G	0	1	1
200998	Nyanza	HOMA BAY	2009-10-13	Pf_PF08_0002_MAL8_1316882	A	G	AG	0.261333	0.738667	1
200998	Nyanza	HOMA BAY	2009-10-13	Pf_PFD0100c_MAL4_140864	A	G	AG	0.453667	0.546333	1
200998	Nyanza	HOMA BAY	2009-10-13	Pf_PFD1160w_MAL4_1107330	A	G	AG	0.186444	0.813556	1
200998	Nyanza	HOMA BAY	2009-10-13	Pf_PF08_0002_MAL8_1312312	C	G	CG	0.603222	0.396778	1
200998	Nyanza	HOMA BAY	2009-10-13	MAL7P1_176_MAL7_1415888	C	G	G	0.0431111	0.956889	1
200998	Nyanza	HOMA BAY	2009-10-13	MAL8P1_78_MAL8_761527	A	T	A	1	0	1
200998	Nyanza	HOMA BAY	2009-10-13	MAL7P1_176_MAL7_1417304	G	T	G	1	0	1
200998	Nyanza	HOMA BAY	2009-10-13	PFE0805w_MAL5_669004	A	G	AG	0.266364	0.733636	1
200998	Nyanza	HOMA BAY	2009-10-13	PFI0460w_MAL9_431939	C	T	T	0.0358427	0.964157	1
200998	Nyanza	HOMA BAY	2009-10-13	MAL7P1_176_MAL7_1417189	C	T	T	0.0593182	0.940682	1
200998	Nyanza	HOMA BAY	2009-10-13	PF10_0078_MAL10_323640	A	T	AT	0.621111	0.378889	1
200998	Nyanza	HOMA BAY	2009-10-13	Pf_rs45333827	A	G	AG	0.476556	0.523444	1
200998	Nyanza	HOMA BAY	2009-10-13	PFI0255c_MAL9_246426	A	G	A	1	0	1
200998	Nyanza	HOMA BAY	2009-10-13	MAL7P1_176_MAL7_1415733	A	G	AG	0.234944	0.765056	1
200998	Nyanza	HOMA BAY	2009-10-13	MAL7P1_176_MAL7_1416124	A	C	C	0.0696667	0.930333	1
200998	Nyanza	HOMA BAY	2009-10-13	Pf_PFL1435c_MAL12_1221469	C	T	CT	0.887045	0.112955	1
200998	Nyanza	HOMA BAY	2009-10-13	PF14_0153_MAL14_625051	A	T	A	1	0	1
200998	Nyanza	HOMA BAY	2009-10-13	PFB0265c_MAL2_242618	A	G	AG	0.795778	0.204222	1
200998	Nyanza	HOMA BAY	2009-10-13	MAL7P1_176_MAL7_1413859	G	T	T	0.0163333	0.983667	1
200998	Nyanza	HOMA BAY	2009-10-13	Pf_PF14_0746_MAL14_3190053	C	T	CT	0.409444	0.590556	1
200998	Nyanza	HOMA BAY	2009-10-13	MAL7P1_176_MAL7_1415845	A	T	A	1	0	1
200998	Nyanza	HOMA BAY	2009-10-13	PFE0805w_MAL5_668974	C	G	G	0.0392222	0.960778	1
200998	Nyanza	HOMA BAY	2009-10-13	Pf_PFA0625w_MAL1_496537	A	G	AG	0.378444	0.621556	1
200998	Nyanza	HOMA BAY	2009-10-13	MAL7P1_176_MAL7_1415949	A	G	G	0.0401111	0.959889	1
200998	Nyanza	HOMA BAY	2009-10-13	Pf_PFD0100c_MAL4_140623	C	T	CT	0.418111	0.581889	1
200998	Nyanza	HOMA BAY	2009-10-13	Pf_PFB0305c-a_MAL2_276069	C	T	C	0.926023	0.0739773	1
200998	Nyanza	HOMA BAY	2009-10-13	Pf_PF08_0002_MAL8_1315720	A	G	AG	0.108523	0.891477	1
200998	Nyanza	HOMA BAY	2009-10-13	PF11_0344_MAL11_1295620	A	T	AT	0.428222	0.571778	1
200998	Nyanza	HOMA BAY	2009-10-13	PF11_0344_MAL11_1294353	A	C	C	0.0584444	0.941556	1
200998	Nyanza	HOMA BAY	2009-10-13	PF11_0347_MAL11_1302186	C	G	G	0	1	1
200998	Nyanza	HOMA BAY	2009-10-13	MAL7P1_178_MAL7_1435585	A	G	A	0.95	0.05	1
200998	Nyanza	HOMA BAY	2009-10-13	PF07_0066_MAL7_761120	C	T	T	0.00277778	0.997222	1
200998	Nyanza	HOMA BAY	2009-10-13	MAL7P1_176_MAL7_1413932	C	G	G	0	1	1
200998	Nyanza	HOMA BAY	2009-10-13	MAL7P1_177_MAL7_1428081	A	G	G	0	1	1
200998	Nyanza	HOMA BAY	2009-10-13	MAL13P1_346_MAL13_2731153	A	G	G	0.0453333	0.954667	1
200998	Nyanza	HOMA BAY	2009-10-13	Pf_PF08_0002_MAL8_1316409	A	G	AG	0.914333	0.0856667	1
200998	Nyanza	HOMA BAY	2009-10-13	MAL7P1_176_MAL7_1414864	A	C	C	0.0797727	0.920227	1
200998	Nyanza	HOMA BAY	2009-10-13	PFE0430w_MAL5_358599	A	C	C	0.077	0.923	1
200998	Nyanza	HOMA BAY	2009-10-13	MAL7P1_17_MAL7_242868	G	T	G	1	0	1
200998	Nyanza	HOMA BAY	2009-10-13	PFI1010w_MAL9_845479	C	T	CT	0.764333	0.235667	1
200998	Nyanza	HOMA BAY	2009-10-13	MAL7P1_176_MAL7_1414874	G	T	T	0	1	1
200998	Nyanza	HOMA BAY	2009-10-13	Pf_PFD1160w_MAL4_1105671	C	T	C	0.997222	0.00277778	1
200998	Nyanza	HOMA BAY	2009-10-13	Pf_PF13_0075_MAL13_103161	C	T	CT	0.718111	0.281889	1
200998	Nyanza	HOMA BAY	2009-10-13	PFE1015c_MAL5_836682	A	C	A	0.974667	0.0253333	1
200998	Nyanza	HOMA BAY	2009-10-13	Pf_PFA0410w_MAL1_340657	A	C	C	0.0668889	0.933111	1
200998	Nyanza	HOMA BAY	2009-10-13	MAL7P1_176_MAL7_1415420	A	C	AC	0.417222	0.582778	1
200998	Nyanza	HOMA BAY	2009-10-13	Pf_PFD0705c_MAL4_666173	A	C	AC	0.582556	0.417444	1
200998	Nyanza	HOMA BAY	2009-10-13	PFE1355c_MAL5_1134201	A	G	AG	0.774667	0.225333	1
200998	Nyanza	HOMA BAY	2009-10-13	MAL7P1_176_MAL7_1414177	C	T	T	0.0117778	0.988222	1
200998	Nyanza	HOMA BAY	2009-10-13	Pf_PF07_0044_MAL7_536976	C	T	T	0.141889	0.858111	1
200998	Nyanza	HOMA BAY	2009-10-13	Pf_PFD0735c_MAL4_680773	A	T	X	NA	NA	0
200998	Nyanza	HOMA BAY	2009-10-13	MAL7P1_176_MAL7_1414207	A	G	X	NA	NA	0
200998	Nyanza	HOMA BAY	2009-10-13	DHFRN51I_C	A	T	X	NA	NA	0
200998	Nyanza	HOMA BAY	2009-10-13	PF11_0347_MAL11_1305885	C	T	X	NA	NA	0
200998	Nyanza	HOMA BAY	2009-10-13	MAL13P1_242_MAL13_1924427_A	A	G	X	NA	NA	0
200998	Nyanza	HOMA BAY	2009-10-13	PfEBA175_L300L_A	C	T	X	NA	NA	0
200998	Nyanza	HOMA BAY	2009-10-13	PF14_0093_MAL14_371220	C	T	X	NA	NA	0
200998	Nyanza	HOMA BAY	2009-10-13	PFF0695w_MAL6_605108	C	T	X	NA	NA	0
200998	Nyanza	HOMA BAY	2009-10-13	DHFRI164L_B	A	T	X	NA	NA	0
200998	Nyanza	HOMA BAY	2009-10-13	MAL7P1_176_MAL7_1414254	A	T	X	NA	NA	0
200998	Nyanza	HOMA BAY	2009-10-13	MAL7P1_176_MAL7_1418020	A	T	X	NA	NA	0
200998	Nyanza	HOMA BAY	2009-10-13	PFL0410w_MAL12_382395	C	T	X	1	0	0
200998	Nyanza	HOMA BAY	2009-10-13	Pf_PFD0660w_MAL4_622635	A	G	X	NA	NA	0
200998	Nyanza	HOMA BAY	2009-10-13	MAL13P1_301_MAL13_2412172	C	T	X	NA	NA	0
200998	Nyanza	HOMA BAY	2009-10-13	PF14_0153_MAL14_628077	A	G	X	NA	NA	0
200998	Nyanza	HOMA BAY	2009-10-13	MAL7P1_176_MAL7_1414954	C	T	X	NA	NA	0
200998	Nyanza	HOMA BAY	2009-10-13	Pf_PF07_0053_MAL7_682814	C	T	X	0	1	0
200998	Nyanza	HOMA BAY	2009-10-13	PF11_0349_MAL11_1313978	G	T	X	NA	NA	0
200998	Nyanza	HOMA BAY	2009-10-13	PF11_0147_MAL11_536092	C	T	X	0	1	0
200998	Nyanza	HOMA BAY	2009-10-13	Pf_PFC0125w_MAL3_138918	C	T	X	NA	NA	0
200998	Nyanza	HOMA BAY	2009-10-13	Pf_PFD0100c_MAL4_136088	C	G	X	NA	NA	0
200999	Nyanza	HOMA BAY	2009-10-13	Pf_MAL7P1_38_MAL7_562446	A	G	AG	0.922333	0.0776667	1
200999	Nyanza	HOMA BAY	2009-10-13	PF11_0344_MAL11_1294376	G	T	G	0.922	0.078	1
200999	Nyanza	HOMA BAY	2009-10-13	MAL7P1_176_MAL7_1415442	A	G	A	1	0	1
200999	Nyanza	HOMA BAY	2009-10-13	Pf_PF13_0075_MAL13_103161	C	T	C	0.942444	0.0575556	1
200999	Nyanza	HOMA BAY	2009-10-13	PF11_0162_MAL11_584404	A	T	T	0.001	0.999	1
200999	Nyanza	HOMA BAY	2009-10-13	MAL7P1_176_MAL7_1415733	A	G	G	0.109438	0.890562	1
200999	Nyanza	HOMA BAY	2009-10-13	MAL13P1_216_MAL13_1717390	G	T	T	0	1	1
200999	Nyanza	HOMA BAY	2009-10-13	MAL7P1_176_MAL7_1414177	C	T	T	0.00988889	0.990111	1
200999	Nyanza	HOMA BAY	2009-10-13	Pf_rs45333827	A	G	A	1	0	1
200999	Nyanza	HOMA BAY	2009-10-13	MAL7P1_176_MAL7_1415763	C	G	G	0	1	1
200999	Nyanza	HOMA BAY	2009-10-13	PFE1015c_MAL5_836682	A	C	A	0.978333	0.0216667	1
200999	Nyanza	HOMA BAY	2009-10-13	Pf_PFL0035c_MAL12_63177	C	G	C	0.908182	0.0918182	1
200999	Nyanza	HOMA BAY	2009-10-13	Pf_PFL1435c_MAL12_1221469	C	T	CT	0.0752273	0.924773	1
200999	Nyanza	HOMA BAY	2009-10-13	PF11_0147_MAL11_536092	C	T	T	0.0678889	0.932111	1
200999	Nyanza	HOMA BAY	2009-10-13	Pf_PF08_0002_MAL8_1316409	A	G	A	0.955111	0.0448889	1
200999	Nyanza	HOMA BAY	2009-10-13	MAL13P1_346_MAL13_2731153	A	G	AG	0.114556	0.885444	1
200999	Nyanza	HOMA BAY	2009-10-13	PFL1210w_MAL12_1020461	C	T	T	0	1	1
200999	Nyanza	HOMA BAY	2009-10-13	MAL7P1_176_MAL7_1413900	A	G	A	0.989667	0.0103333	1
200999	Nyanza	HOMA BAY	2009-10-13	Pf_PFA0410w_MAL1_340657	A	C	C	0.0518889	0.948111	1
200999	Nyanza	HOMA BAY	2009-10-13	MAL7P1_176_MAL7_1413932	C	G	G	0	1	1
200999	Nyanza	HOMA BAY	2009-10-13	Pf_PFD0705c_MAL4_666173	A	C	A	0.962	0.038	1
200999	Nyanza	HOMA BAY	2009-10-13	Pf_PF14_0746_MAL14_3190053	C	T	T	0.00466667	0.995333	1
200999	Nyanza	HOMA BAY	2009-10-13	PFD0590c_MAL4_535833	A	T	A	0.912118	0.0878824	1
200999	Nyanza	HOMA BAY	2009-10-13	PfEBA175_G1100D_A	A	G	A	1	0	1
200999	Nyanza	HOMA BAY	2009-10-13	PFI0460w_MAL9_431939	C	T	T	0.0246067	0.975393	1
200999	Nyanza	HOMA BAY	2009-10-13	Pf_PF08_0002_MAL8_1315720	A	G	A	0.925795	0.0742045	1
200999	Nyanza	HOMA BAY	2009-10-13	PFE0805w_MAL5_669004	A	G	AG	0.847614	0.152386	1
200999	Nyanza	HOMA BAY	2009-10-13	Pf_PFC0325c_MAL3_328977	A	C	C	0.0762222	0.923778	1
200999	Nyanza	HOMA BAY	2009-10-13	PF11_0344_MAL11_1295620	A	T	T	0	1	1
200999	Nyanza	HOMA BAY	2009-10-13	MAL7P1_176_MAL7_1414436	G	T	G	0.903111	0.0968889	1
200999	Nyanza	HOMA BAY	2009-10-13	MAL7P1_176_MAL7_1415949	A	G	G	0.0432222	0.956778	1
200999	Nyanza	HOMA BAY	2009-10-13	PFD0565c_MAL4_523108	A	G	G	0	1	1
200999	Nyanza	HOMA BAY	2009-10-13	MAL7P1_176_MAL7_1414864	A	C	C	0.0710227	0.928977	1
200999	Nyanza	HOMA BAY	2009-10-13	PF11_0347_MAL11_1302186	C	G	G	0	1	1
200999	Nyanza	HOMA BAY	2009-10-13	PFE0805w_MAL5_668974	C	G	CG	0.169889	0.830111	1
200999	Nyanza	HOMA BAY	2009-10-13	MAL7P1_176_MAL7_1415845	A	T	A	1	0	1
200999	Nyanza	HOMA BAY	2009-10-13	MAL7P1_177_MAL7_1428081	A	G	G	0	1	1
200999	Nyanza	HOMA BAY	2009-10-13	MAL7P1_176_MAL7_1416124	A	C	C	0.0837778	0.916222	1
200999	Nyanza	HOMA BAY	2009-10-13	MAL7P1_176_MAL7_1415888	C	G	G	0.033	0.967	1
200999	Nyanza	HOMA BAY	2009-10-13	Pf_PF08_0002_MAL8_1312062	A	G	A	1	0	1
200999	Nyanza	HOMA BAY	2009-10-13	PFI1010w_MAL9_845479	C	T	T	0.0754444	0.924556	1
200999	Nyanza	HOMA BAY	2009-10-13	PF13_0019_MAL13_171448	A	C	C	0.073	0.927	1
200999	Nyanza	HOMA BAY	2009-10-13	PF14_0153_MAL14_625051	A	T	A	0.990778	0.00922222	1
200999	Nyanza	HOMA BAY	2009-10-13	PF11_0351_MAL11_1320850	A	G	A	0.861124	0.138876	1
200999	Nyanza	HOMA BAY	2009-10-13	Pf_PFC0350c_MAL3_359206	G	T	T	0	1	1
200999	Nyanza	HOMA BAY	2009-10-13	MAL8P1_78_MAL8_761527	A	T	A	1	0	1
200999	Nyanza	HOMA BAY	2009-10-13	PF11_0344_MAL11_1294353	A	C	C	0.0604444	0.939556	1
200999	Nyanza	HOMA BAY	2009-10-13	MAL7P1_17_MAL7_242868	G	T	G	0.937556	0.0624444	1
200999	Nyanza	HOMA BAY	2009-10-13	PFF0990c_MAL6_849882	A	G	G	0.0135556	0.986444	1
200999	Nyanza	HOMA BAY	2009-10-13	Pf_PFI0240c_MAL9_225540	C	T	C	1	0	1
200999	Nyanza	HOMA BAY	2009-10-13	PFE1355c_MAL5_1134201	A	G	G	0.00244444	0.997556	1
200999	Nyanza	HOMA BAY	2009-10-13	PFE0430w_MAL5_358599	A	C	C	0.0882222	0.911778	1
200999	Nyanza	HOMA BAY	2009-10-13	MAL7P1_176_MAL7_1414874	G	T	T	0	1	1
200999	Nyanza	HOMA BAY	2009-10-13	PF10_0078_MAL10_323640	A	T	A	1	0	1
200999	Nyanza	HOMA BAY	2009-10-13	Pf_PFD0100c_MAL4_140864	A	G	AG	0.916333	0.0836667	1
200999	Nyanza	HOMA BAY	2009-10-13	MAL7P1_176_MAL7_1417189	C	T	T	0.0794318	0.920568	1
200999	Nyanza	HOMA BAY	2009-10-13	Pf_PF08_0002_MAL8_1312312	C	G	C	0.893444	0.106556	1
200999	Nyanza	HOMA BAY	2009-10-13	Pf_PF14_0747_MAL14_3194986	C	T	T	0.0692222	0.930778	1
200999	Nyanza	HOMA BAY	2009-10-13	PFD0860w_MAL4_792286	C	T	C	0.748889	0.251111	1
200999	Nyanza	HOMA BAY	2009-10-13	Pf_PFB0305c-a_MAL2_276069	C	T	C	1	0	1
200999	Nyanza	HOMA BAY	2009-10-13	Pf_PFD1160w_MAL4_1104525	A	C	A	1	0	1
200999	Nyanza	HOMA BAY	2009-10-13	PFI0255c_MAL9_246426	A	G	A	0.981	0.019	1
200999	Nyanza	HOMA BAY	2009-10-13	MAL7P1_176_MAL7_1417304	G	T	G	1	0	1
200999	Nyanza	HOMA BAY	2009-10-13	PF14_0179_MAL14_772431	G	T	T	0.0126667	0.987333	1
200999	Nyanza	HOMA BAY	2009-10-13	Pf_PF11_0483_MAL11_1890818	A	T	A	0.982326	0.0176744	1
200999	Nyanza	HOMA BAY	2009-10-13	PF07_0129_MAL7_1424575	A	G	A	0.897045	0.102955	1
200999	Nyanza	HOMA BAY	2009-10-13	MAL7P1_176_MAL7_1414352	A	G	A	1	0	1
200999	Nyanza	HOMA BAY	2009-10-13	MAL7P1_176_MAL7_1415420	A	C	AC	0.547222	0.452778	1
200999	Nyanza	HOMA BAY	2009-10-13	PFF1225c_MAL6_1027654	A	G	A	1	0	1
200999	Nyanza	HOMA BAY	2009-10-13	MAL7P1_176_MAL7_1413859	G	T	T	0.0307778	0.969222	1
200999	Nyanza	HOMA BAY	2009-10-13	MAL7P1_176_MAL7_1417607	A	G	A	1	0	1
200999	Nyanza	HOMA BAY	2009-10-13	MAL7P1_176_MAL7_1416452	A	G	G	0.0836364	0.916364	1
200999	Nyanza	HOMA BAY	2009-10-13	PF07_0066_MAL7_761120	C	T	T	0.00644444	0.993556	1
200999	Nyanza	HOMA BAY	2009-10-13	Pfmdr1_Y184F_A	A	T	T	0.0514773	0.948523	1
200999	Nyanza	HOMA BAY	2009-10-13	PF07_0129_MAL7_1425627	G	T	T	0.0891111	0.910889	1
200999	Nyanza	HOMA BAY	2009-10-13	MAL8P1_109_MAL8_527940	A	G	A	0.847556	0.152444	1
200999	Nyanza	HOMA BAY	2009-10-13	MAL7P1_176_MAL7_1414453	G	T	G	0.840778	0.159222	1
200999	Nyanza	HOMA BAY	2009-10-13	PF11_0052_MAL11_179807	G	T	T	0.0170588	0.982941	1
200999	Nyanza	HOMA BAY	2009-10-13	PFB0265c_MAL2_242618	A	G	A	0.931111	0.0688889	1
200999	Nyanza	HOMA BAY	2009-10-13	PF07_0129_MAL7_1424709	C	T	T	0.0713953	0.928605	1
200999	Nyanza	HOMA BAY	2009-10-13	Pf_PFF0175c_MAL6_145371	C	T	T	0	1	1
200999	Nyanza	HOMA BAY	2009-10-13	Pf_PF07_0053_MAL7_682814	C	T	X	0.0121111	0.987889	0
200999	Nyanza	HOMA BAY	2009-10-13	PFF0695w_MAL6_605108	C	T	X	NA	NA	0
200999	Nyanza	HOMA BAY	2009-10-13	MAL7P1_176_MAL7_1418020	A	T	X	NA	NA	0
200999	Nyanza	HOMA BAY	2009-10-13	MAL7P1_176_MAL7_1414207	A	G	X	NA	NA	0
200999	Nyanza	HOMA BAY	2009-10-13	Pf_PF08_0002_MAL8_1316882	A	G	X	0	1	0
200999	Nyanza	HOMA BAY	2009-10-13	Pf_PF14_0101_MAL14_407355	C	G	X	0.778444	0.221556	0
200999	Nyanza	HOMA BAY	2009-10-13	PF14_0093_MAL14_371220	C	T	X	NA	NA	0
200999	Nyanza	HOMA BAY	2009-10-13	DHFRI164L_B	A	T	X	NA	NA	0
200999	Nyanza	HOMA BAY	2009-10-13	PF11_0349_MAL11_1313978	G	T	X	NA	NA	0
200999	Nyanza	HOMA BAY	2009-10-13	MAL13P1_242_MAL13_1924427_A	A	G	X	NA	NA	0
200999	Nyanza	HOMA BAY	2009-10-13	DHFRN51I_C	A	T	X	NA	NA	0
200999	Nyanza	HOMA BAY	2009-10-13	Pf_PFD0100c_MAL4_139876	A	G	X	0.968864	0.0311364	0
200999	Nyanza	HOMA BAY	2009-10-13	Pf_PFD0735c_MAL4_680773	A	T	X	NA	NA	0
200999	Nyanza	HOMA BAY	2009-10-13	MAL7P1_178_MAL7_1435585	A	G	X	0.391	0.609	0
200999	Nyanza	HOMA BAY	2009-10-13	Pf_PFD0100c_MAL4_136088	C	G	X	NA	NA	0
200999	Nyanza	HOMA BAY	2009-10-13	MAL7P1_176_MAL7_1414954	C	T	X	NA	NA	0
200999	Nyanza	HOMA BAY	2009-10-13	Pf_PFA0625w_MAL1_496537	A	G	X	0.0935556	0.906444	0
200999	Nyanza	HOMA BAY	2009-10-13	PFL0410w_MAL12_382395	C	T	X	1	0	0
200999	Nyanza	HOMA BAY	2009-10-13	Pf_PFD0660w_MAL4_622635	A	G	X	NA	NA	0
200999	Nyanza	HOMA BAY	2009-10-13	MAL13P1_301_MAL13_2412172	C	T	X	NA	NA	0
200999	Nyanza	HOMA BAY	2009-10-13	Pf_PFD0100c_MAL4_140623	C	T	X	0.558222	0.441778	0
200999	Nyanza	HOMA BAY	2009-10-13	Pf_PFD1160w_MAL4_1107330	A	G	X	0.776	0.224	0
200999	Nyanza	HOMA BAY	2009-10-13	PF14_0153_MAL14_628077	A	G	X	NA	NA	0
200999	Nyanza	HOMA BAY	2009-10-13	Pf_PFD1160w_MAL4_1111077	A	G	X	0.933667	0.0663333	0
200999	Nyanza	HOMA BAY	2009-10-13	Pf_PFD1160w_MAL4_1105671	C	T	X	1	0	0
200999	Nyanza	HOMA BAY	2009-10-13	PF11_0347_MAL11_1305885	C	T	X	NA	NA	0
200999	Nyanza	HOMA BAY	2009-10-13	Pf_PFC0125w_MAL3_138918	C	T	X	NA	NA	0
200999	Nyanza	HOMA BAY	2009-10-13	Pf_PF07_0044_MAL7_536976	C	T	X	0.168111	0.831889	0
200999	Nyanza	HOMA BAY	2009-10-13	PfEBA175_L300L_A	C	T	X	NA	NA	0
200999	Nyanza	HOMA BAY	2009-10-13	MAL7P1_176_MAL7_1414254	A	T	X	NA	NA	0
201000	Nyanza	HOMA BAY	2009-10-13	MAL7P1_17_MAL7_242868	G	T	G	0.975	0.025	1
201000	Nyanza	HOMA BAY	2009-10-13	MAL7P1_176_MAL7_1417304	G	T	G	1	0	1
201000	Nyanza	HOMA BAY	2009-10-13	MAL7P1_176_MAL7_1414874	G	T	GT	0.544889	0.455111	1
201000	Nyanza	HOMA BAY	2009-10-13	MAL7P1_176_MAL7_1416452	A	G	G	0.0742045	0.925795	1
201000	Nyanza	HOMA BAY	2009-10-13	PFI0255c_MAL9_246426	A	G	A	1	0	1
201000	Nyanza	HOMA BAY	2009-10-13	PF10_0078_MAL10_323640	A	T	A	1	0	1
201000	Nyanza	HOMA BAY	2009-10-13	PF07_0066_MAL7_761120	C	T	CT	0.380667	0.619333	1
201000	Nyanza	HOMA BAY	2009-10-13	MAL8P1_78_MAL8_761527	A	T	A	1	0	1
201000	Nyanza	HOMA BAY	2009-10-13	Pf_PFF0175c_MAL6_145371	C	T	T	0	1	1
201000	Nyanza	HOMA BAY	2009-10-13	PfEBA175_G1100D_A	A	G	A	0.945556	0.0544444	1
201000	Nyanza	HOMA BAY	2009-10-13	Pf_PFA0625w_MAL1_496537	A	G	G	0.108889	0.891111	1
201000	Nyanza	HOMA BAY	2009-10-13	PFL1210w_MAL12_1020461	C	T	T	0	1	1
201000	Nyanza	HOMA BAY	2009-10-13	MAL7P1_176_MAL7_1413859	G	T	T	0.0184444	0.981556	1
201000	Nyanza	HOMA BAY	2009-10-13	Pf_PFL0035c_MAL12_63177	C	G	C	0.936364	0.0636364	1
201000	Nyanza	HOMA BAY	2009-10-13	PFB0265c_MAL2_242618	A	G	A	0.884333	0.115667	1
201000	Nyanza	HOMA BAY	2009-10-13	PFE0430w_MAL5_358599	A	C	C	0.136778	0.863222	1
201000	Nyanza	HOMA BAY	2009-10-13	Pf_PF07_0044_MAL7_536976	C	T	T	0.0242222	0.975778	1
201000	Nyanza	HOMA BAY	2009-10-13	Pf_PF14_0746_MAL14_3190053	C	T	T	0.027	0.973	1
201000	Nyanza	HOMA BAY	2009-10-13	Pf_PFD1160w_MAL4_1107330	A	G	AG	0.371333	0.628667	1
201000	Nyanza	HOMA BAY	2009-10-13	PFI0460w_MAL9_431939	C	T	CT	0.285056	0.714944	1
201000	Nyanza	HOMA BAY	2009-10-13	PFE1355c_MAL5_1134201	A	G	A	1	0	1
201000	Nyanza	HOMA BAY	2009-10-13	PFF1225c_MAL6_1027654	A	G	A	0.965111	0.0348889	1
201000	Nyanza	HOMA BAY	2009-10-13	Pf_PF14_0747_MAL14_3194986	C	T	T	0.0442222	0.955778	1
201000	Nyanza	HOMA BAY	2009-10-13	PF11_0147_MAL11_536092	C	T	T	0.0197778	0.980222	1
201000	Nyanza	HOMA BAY	2009-10-13	PF11_0351_MAL11_1320850	A	G	AG	0.825506	0.174494	1
201000	Nyanza	HOMA BAY	2009-10-13	Pf_PFA0410w_MAL1_340657	A	C	C	0.0453333	0.954667	1
201000	Nyanza	HOMA BAY	2009-10-13	PF07_0129_MAL7_1425627	G	T	T	0.0718889	0.928111	1
201000	Nyanza	HOMA BAY	2009-10-13	MAL7P1_176_MAL7_1414352	A	G	A	0.972667	0.0273333	1
201000	Nyanza	HOMA BAY	2009-10-13	MAL7P1_176_MAL7_1415888	C	G	G	0.0102222	0.989778	1
201000	Nyanza	HOMA BAY	2009-10-13	Pf_PF08_0002_MAL8_1316409	A	G	G	0.0191111	0.980889	1
201000	Nyanza	HOMA BAY	2009-10-13	PF11_0344_MAL11_1294353	A	C	A	0.917222	0.0827778	1
201000	Nyanza	HOMA BAY	2009-10-13	Pf_PFB0305c-a_MAL2_276069	C	T	C	0.965568	0.0344318	1
201000	Nyanza	HOMA BAY	2009-10-13	PF14_0153_MAL14_625051	A	T	A	1	0	1
201000	Nyanza	HOMA BAY	2009-10-13	MAL8P1_109_MAL8_527940	A	G	A	0.872444	0.127556	1
201000	Nyanza	HOMA BAY	2009-10-13	PF11_0162_MAL11_584404	A	T	T	0.0161111	0.983889	1
201000	Nyanza	HOMA BAY	2009-10-13	MAL7P1_176_MAL7_1415949	A	G	G	0.0301111	0.969889	1
201000	Nyanza	HOMA BAY	2009-10-13	MAL7P1_176_MAL7_1415845	A	T	A	0.991444	0.00855556	1
201000	Nyanza	HOMA BAY	2009-10-13	Pf_PFD0100c_MAL4_140623	C	T	CT	0.754778	0.245222	1
201000	Nyanza	HOMA BAY	2009-10-13	Pf_PF13_0075_MAL13_103161	C	T	T	0.0334444	0.966556	1
201000	Nyanza	HOMA BAY	2009-10-13	PF11_0344_MAL11_1294376	G	T	G	0.954889	0.0451111	1
201000	Nyanza	HOMA BAY	2009-10-13	MAL7P1_176_MAL7_1415763	C	G	G	0	1	1
201000	Nyanza	HOMA BAY	2009-10-13	Pf_PF08_0002_MAL8_1312312	C	G	CG	0.111889	0.888111	1
201000	Nyanza	HOMA BAY	2009-10-13	Pfmdr1_Y184F_A	A	T	AT	0.142159	0.857841	1
201000	Nyanza	HOMA BAY	2009-10-13	Pf_PFD1160w_MAL4_1104525	A	C	AC	0.850444	0.149556	1
201000	Nyanza	HOMA BAY	2009-10-13	Pf_PFL1435c_MAL12_1221469	C	T	C	1	0	1
201000	Nyanza	HOMA BAY	2009-10-13	Pf_PFD0705c_MAL4_666173	A	C	A	0.985	0.015	1
201000	Nyanza	HOMA BAY	2009-10-13	Pf_rs45333827	A	G	AG	0.189333	0.810667	1
201000	Nyanza	HOMA BAY	2009-10-13	MAL7P1_176_MAL7_1413932	C	G	G	0.00711111	0.992889	1
201000	Nyanza	HOMA BAY	2009-10-13	MAL13P1_346_MAL13_2731153	A	G	G	0.0421111	0.957889	1
201000	Nyanza	HOMA BAY	2009-10-13	MAL7P1_176_MAL7_1417607	A	G	A	1	0	1
201000	Nyanza	HOMA BAY	2009-10-13	PF07_0129_MAL7_1424709	C	T	T	0.102209	0.897791	1
201000	Nyanza	HOMA BAY	2009-10-13	MAL7P1_176_MAL7_1417189	C	T	T	0.122614	0.877386	1
201000	Nyanza	HOMA BAY	2009-10-13	PFD0590c_MAL4_535833	A	T	A	0.918235	0.0817647	1
201000	Nyanza	HOMA BAY	2009-10-13	PFE0805w_MAL5_669004	A	G	AG	0.156932	0.843068	1
201000	Nyanza	HOMA BAY	2009-10-13	PF11_0052_MAL11_179807	G	T	T	0	1	1
201000	Nyanza	HOMA BAY	2009-10-13	Pf_PF14_0101_MAL14_407355	C	G	C	0.958556	0.0414444	1
201000	Nyanza	HOMA BAY	2009-10-13	MAL7P1_177_MAL7_1428081	A	G	G	0	1	1
201000	Nyanza	HOMA BAY	2009-10-13	PFF0990c_MAL6_849882	A	G	G	0.018	0.982	1
201000	Nyanza	HOMA BAY	2009-10-13	Pf_PF08_0002_MAL8_1312062	A	G	AG	0.815222	0.184778	1
201000	Nyanza	HOMA BAY	2009-10-13	Pf_PFI0240c_MAL9_225540	C	T	CT	0.251667	0.748333	1
201000	Nyanza	HOMA BAY	2009-10-13	PF07_0129_MAL7_1424575	A	G	AG	0.607386	0.392614	1
201000	Nyanza	HOMA BAY	2009-10-13	MAL7P1_176_MAL7_1415733	A	G	G	0.0713483	0.928652	1
201000	Nyanza	HOMA BAY	2009-10-13	Pf_PF08_0002_MAL8_1316882	A	G	G	0.0154444	0.984556	1
201000	Nyanza	HOMA BAY	2009-10-13	MAL7P1_176_MAL7_1414864	A	C	C	0.0555682	0.944432	1
201000	Nyanza	HOMA BAY	2009-10-13	PF13_0019_MAL13_171448	A	C	C	0.0594444	0.940556	1
201000	Nyanza	HOMA BAY	2009-10-13	PFI1010w_MAL9_845479	C	T	C	0.969667	0.0303333	1
201000	Nyanza	HOMA BAY	2009-10-13	MAL7P1_176_MAL7_1414177	C	T	T	0.0126667	0.987333	1
201000	Nyanza	HOMA BAY	2009-10-13	PF11_0344_MAL11_1295620	A	T	T	0	1	1
201000	Nyanza	HOMA BAY	2009-10-13	MAL7P1_176_MAL7_1414436	G	T	G	0.946222	0.0537778	1
201000	Nyanza	HOMA BAY	2009-10-13	Pf_PFD0100c_MAL4_140864	A	G	AG	0.326556	0.673444	1
201000	Nyanza	HOMA BAY	2009-10-13	Pf_PFC0325c_MAL3_328977	A	C	C	0.0256667	0.974333	1
201000	Nyanza	HOMA BAY	2009-10-13	MAL7P1_176_MAL7_1414453	G	T	G	0.943111	0.0568889	1
201000	Nyanza	HOMA BAY	2009-10-13	PF11_0347_MAL11_1302186	C	G	G	0	1	1
201000	Nyanza	HOMA BAY	2009-10-13	PFE1015c_MAL5_836682	A	C	A	0.975889	0.0241111	1
201000	Nyanza	HOMA BAY	2009-10-13	Pf_PF11_0483_MAL11_1890818	A	T	AT	0.870465	0.129535	1
201000	Nyanza	HOMA BAY	2009-10-13	Pf_MAL7P1_38_MAL7_562446	A	G	A	0.984667	0.0153333	1
201000	Nyanza	HOMA BAY	2009-10-13	PFD0860w_MAL4_792286	C	T	C	0.890889	0.109111	1
201000	Nyanza	HOMA BAY	2009-10-13	Pf_PF07_0053_MAL7_682814	C	T	T	0.0217778	0.978222	1
201000	Nyanza	HOMA BAY	2009-10-13	PFL0410w_MAL12_382395	C	T	C	1	0	1
201000	Nyanza	HOMA BAY	2009-10-13	PFE0805w_MAL5_668974	C	G	CG	0.455556	0.544444	1
201000	Nyanza	HOMA BAY	2009-10-13	MAL7P1_176_MAL7_1413900	A	G	AG	0.880444	0.119556	1
201000	Nyanza	HOMA BAY	2009-10-13	PFD0565c_MAL4_523108	A	G	G	0	1	1
201000	Nyanza	HOMA BAY	2009-10-13	Pf_PFC0350c_MAL3_359206	G	T	GT	0.733908	0.266092	1
201000	Nyanza	HOMA BAY	2009-10-13	MAL7P1_176_MAL7_1415442	A	G	A	1	0	1
201000	Nyanza	HOMA BAY	2009-10-13	MAL13P1_216_MAL13_1717390	G	T	T	0	1	1
201000	Nyanza	HOMA BAY	2009-10-13	MAL7P1_176_MAL7_1416124	A	C	C	0.0604444	0.939556	1
201000	Nyanza	HOMA BAY	2009-10-13	Pf_PFD1160w_MAL4_1111077	A	G	A	0.849111	0.150889	1
201000	Nyanza	HOMA BAY	2009-10-13	MAL7P1_176_MAL7_1415420	A	C	AC	0.676333	0.323667	1
201000	Nyanza	HOMA BAY	2009-10-13	Pf_PFD0100c_MAL4_139876	A	G	AG	0.837727	0.162273	1
201000	Nyanza	HOMA BAY	2009-10-13	Pf_PF08_0002_MAL8_1315720	A	G	AG	0.260682	0.739318	1
201000	Nyanza	HOMA BAY	2009-10-13	PF14_0179_MAL14_772431	G	T	T	0.013	0.987	1
201000	Nyanza	HOMA BAY	2009-10-13	PF14_0153_MAL14_628077	A	G	X	NA	NA	0
201000	Nyanza	HOMA BAY	2009-10-13	MAL13P1_301_MAL13_2412172	C	T	X	NA	NA	0
201000	Nyanza	HOMA BAY	2009-10-13	Pf_PFC0125w_MAL3_138918	C	T	X	NA	NA	0
201000	Nyanza	HOMA BAY	2009-10-13	Pf_PFD0100c_MAL4_136088	C	G	X	NA	NA	0
201000	Nyanza	HOMA BAY	2009-10-13	PfEBA175_L300L_A	C	T	X	NA	NA	0
201000	Nyanza	HOMA BAY	2009-10-13	DHFRI164L_B	A	T	X	NA	NA	0
201000	Nyanza	HOMA BAY	2009-10-13	MAL7P1_176_MAL7_1414954	C	T	X	NA	NA	0
201000	Nyanza	HOMA BAY	2009-10-13	Pf_PFD0735c_MAL4_680773	A	T	X	NA	NA	0
201000	Nyanza	HOMA BAY	2009-10-13	DHFRN51I_C	A	T	X	NA	NA	0
201000	Nyanza	HOMA BAY	2009-10-13	Pf_PFD0660w_MAL4_622635	A	G	X	NA	NA	0
201000	Nyanza	HOMA BAY	2009-10-13	PF11_0347_MAL11_1305885	C	T	X	NA	NA	0
201000	Nyanza	HOMA BAY	2009-10-13	MAL13P1_242_MAL13_1924427_A	A	G	X	NA	NA	0
201000	Nyanza	HOMA BAY	2009-10-13	PF14_0093_MAL14_371220	C	T	X	NA	NA	0
201000	Nyanza	HOMA BAY	2009-10-13	MAL7P1_178_MAL7_1435585	A	G	X	0.812333	0.187667	0
201000	Nyanza	HOMA BAY	2009-10-13	MAL7P1_176_MAL7_1418020	A	T	X	NA	NA	0
201000	Nyanza	HOMA BAY	2009-10-13	MAL7P1_176_MAL7_1414207	A	G	X	NA	NA	0
201000	Nyanza	HOMA BAY	2009-10-13	MAL7P1_176_MAL7_1414254	A	T	X	NA	NA	0
201000	Nyanza	HOMA BAY	2009-10-13	PFF0695w_MAL6_605108	C	T	X	NA	NA	0
201000	Nyanza	HOMA BAY	2009-10-13	Pf_PFD1160w_MAL4_1105671	C	T	X	1	0	0
201000	Nyanza	HOMA BAY	2009-10-13	PF11_0349_MAL11_1313978	G	T	X	NA	NA	0
201001	Nyanza	HOMA BAY	2009-10-13	Pf_PFD0100c_MAL4_139876	A	G	AG	0.757841	0.242159	1
[truncated: 273,947+ more rows]
