# Supplementary material for: Geographic-genetic analysis of Plasmodium falciparum parasite populations from surveys of primary school children in Western Kenya
Source: Wellcome Open Res. 2017 Sep 5;2:29. Originally published 2017 Apr 20. [Version 2] doi: 10.12688/wellcomeopenres.11228.2 (PMC5527688; doi:10.12688/wellcomeopenres.11228.2)
Supplement: Dataset 2: Single nucleotide polymorphisms (SNPs) and distance differences between Plasmodium falciparum parasite pairs sampled during a parasitological survey of primary school children in western Kenya. — Differences were computed for all parasite pairwise comparisons. Sample_id and sample_id_x are unique sample identifiers; snps represent the number of SNP differences between parasite pairs; distance represents geographical distance, in kilometres, between parasite pairs. [file wellcomeopenres-2-13595-s0001.tgz]

Archive with 1 entries (1 files):
- Dataset2_SNPanddistancedifferencesbetweenP.falciparumparasitepairs.csv
