# Supplementary material for: Geographic-genetic analysis of Plasmodium falciparum parasite populations from surveys of primary school children in Western Kenya
Source: Wellcome Open Res. 2017 Sep 5;2:29. Originally published 2017 Apr 20. [Version 2] doi: 10.12688/wellcomeopenres.11228.2 (PMC5527688; doi:10.12688/wellcomeopenres.11228.2)
Supplement: Dataset 2: Single nucleotide polymorphisms (SNPs) and distance differences between Plasmodium falciparum parasite pairs sampled during a parasitological survey of primary school children in western Kenya. — Differences were computed for all parasite pairwise comparisons. Sample_id and sample_id_x are unique sample identifiers; snps represent the number of SNP differences between parasite pairs; distance represents geographical distance, in kilometres, between parasite pairs. [file wellcomeopenres-2-13595-s0001.tgz › Dataset2_SNPanddistancedifferencesbetweenP.falciparumparasitepairs.csv]

sample_id	sample_id_x	snps	distance
200983	200984	19	2.5
200983	200985	15	2.5
200983	200986	14	2.5
200983	200987	18	2.5
200983	200988	11	13.0433054309771
200983	200990	14	13.0433054309771
200983	200991	13	13.0433054309771
200983	200993	15	13.0433054309771
200983	200994	16	16.963050670298
200983	200995	14	16.963050670298
200983	200996	14	16.963050670298
200983	200997	23	16.963050670298
200983	200998	11	5.51880848450348
200983	200999	17	5.51880848450348
200983	201000	17	5.51880848450348
200983	201001	13	5.51880848450348
200983	201004	16	5.51880848450348
200983	201005	11	5.51880848450348
200983	201006	16	5.51880848450348
200983	201007	8	10.7406324415036
200983	201008	14	10.7406324415036
200983	201009	16	10.7406324415036
200983	201010	17	10.7406324415036
200983	201011	18	10.7406324415036
200983	201012	20	10.7406324415036
200983	201013	17	42.7161792826635
200983	201014	12	42.7161792826635
200983	201015	11	42.7161792826635
200983	201016	13	42.7161792826635
200983	201017	18	40.4485413114862
200983	201019	17	40.4485413114862
200983	201020	15	40.4485413114862
200983	201021	16	40.4485413114862
200983	201022	9	40.4485413114862
200983	201024	17	43.5970319006666
200983	201025	17	43.5970319006666
200983	201029	20	47.9340549499255
200983	201030	15	47.9340549499255
200983	201031	11	47.9340549499255
200983	201033	14	47.9340549499255
200983	201034	16	47.9340549499255
200983	201035	11	47.9340549499255
200983	201036	11	47.9340549499255
200983	201039	10	47.9340549499255
200983	201041	18	44.180193500918
200983	201042	13	44.180193500918
200983	201043	12	44.180193500918
200983	201044	22	44.180193500918
200983	201045	17	44.180193500918
200983	201046	14	43.0765472240533
200983	201047	12	43.0765472240533
200983	201049	12	77.531370125545
200983	201050	16	48.1397270967295
200983	201051	19	48.1397270967295
200983	201054	14	75.4159138864107
200983	201055	16	75.4159138864107
200983	201056	16	75.4159138864107
200983	201057	17	86.9189558307634
200983	201058	11	86.9189558307634
200983	201059	13	86.9189558307634
200983	201060	20	81.8383618371101
200983	201061	13	81.8383618371101
200983	201062	10	81.8383618371101
200983	201063	15	68.8089950611547
200983	201064	13	68.8089950611547
200983	201066	11	68.8089950611547
200983	201067	13	68.8089950611547
200983	201068	11	68.8089950611547
200983	201069	17	31.8219719519825
200983	201070	11	42.8010949414748
200983	201071	17	24.2331636126677
200983	201072	15	24.2331636126677
200983	201074	11	24.2331636126677
200983	201075	17	36.5975454649796
200983	201076	12	36.5975454649796
200983	201077	14	48.227101556292
200983	201078	17	150.121891288335
200983	201079	15	144.547340990001
200983	201080	17	144.547340990001
200983	201081	21	150.033077126192
200983	201082	15	137.182209824209
200983	201083	14	137.182209824209
200983	201087	14	137.182209824209
200983	201088	11	137.182209824209
200983	201089	14	95.6459189411157
200983	201091	19	95.6459189411157
200983	201092	16	95.6459189411157
200983	201094	14	95.6459189411157
200983	201095	17	95.6459189411157
200983	201096	20	95.6459189411157
200983	201098	13	95.6459189411157
200983	201099	16	95.6459189411157
200983	201100	15	84.3263549213101
200983	201101	9	84.3263549213101
200983	201102	14	84.3263549213101
200983	201103	18	84.3263549213101
200983	201105	13	84.3263549213101
200983	201107	16	84.3263549213101
200983	201108	14	84.3263549213101
200983	201109	15	84.3263549213101
200983	201110	19	114.728155998441
200983	201111	12	114.728155998441
200983	201112	18	114.728155998441
200983	201114	19	105.27511626503
200983	201115	10	105.27511626503
200983	201116	14	105.27511626503
200983	201118	13	105.27511626503
200983	201119	19	105.27511626503
200983	201121	14	105.27511626503
200983	201122	15	105.27511626503
200983	201124	11	87.1056131286907
200983	201125	15	87.1056131286907
200983	201128	14	82.5834950891243
200983	201129	12	78.5515030433753
200983	201131	18	78.5515030433753
200983	201132	13	110.592897211608
200983	201134	13	110.592897211608
200983	201135	18	110.592897211608
200983	201136	15	93.880628596196
200983	201137	16	87.5268186397374
200983	201138	17	87.5268186397374
200983	201139	16	87.5268186397374
200983	201142	16	87.5268186397374
200983	201144	14	87.5268186397374
200983	201145	22	126.89658005897
200983	201146	18	126.89658005897
200983	201147	19	126.89658005897
200983	201150	10	122.568888849285
200983	201151	16	158.850540124082
200983	201152	11	127.199692184343
200983	201153	12	127.199692184343
200983	201154	14	127.199692184343
200983	201155	13	127.199692184343
200983	201156	13	127.199692184343
200983	201158	13	127.199692184343
200983	201159	12	127.199692184343
200983	201160	13	138.225841972645
200983	201162	14	116.50016728653
200983	201163	12	116.50016728653
200983	201165	18	74.585222786957
200983	201166	14	74.585222786957
200983	201167	13	74.585222786957
200983	201168	15	85.8580133377363
200983	201169	14	85.8580133377363
200983	201170	16	85.8580133377363
200983	201171	16	130.565169761382
200983	201172	16	130.565169761382
200983	201174	16	150.121891288335
200983	201176	14	144.547340990001
200983	201177	11	144.547340990001
200983	201178	16	144.547340990001
200983	201179	15	144.547340990001
200983	201181	15	150.033077126192
200983	201182	9	137.182209824209
200983	201183	15	137.182209824209
200983	201184	12	137.182209824209
200983	201185	18	137.182209824209
200983	201187	15	137.182209824209
200983	201190	18	137.182209824209
200983	201191	19	95.6459189411157
200983	201192	18	95.6459189411157
200983	201193	17	95.6459189411157
200983	201194	17	95.6459189411157
200983	201195	13	95.6459189411157
200983	201196	18	95.6459189411157
200983	201197	15	84.3263549213101
200983	201198	10	84.3263549213101
200983	201199	14	84.3263549213101
200983	201200	16	84.3263549213101
200983	201201	13	84.3263549213101
200983	201202	10	84.3263549213101
200983	201203	16	84.3263549213101
200983	201205	16	114.728155998441
200983	201206	13	114.728155998441
200983	201207	19	114.728155998441
200983	201208	14	105.27511626503
200983	201209	14	105.27511626503
200983	201210	14	87.1056131286907
200983	201211	15	87.1056131286907
200983	201212	19	87.1056131286907
200983	201214	14	87.1056131286907
200983	201215	17	87.1056131286907
200983	201216	15	87.1056131286907
200983	201217	14	87.1056131286907
200983	201218	16	107.730119151863
200983	201219	10	107.730119151863
200983	201220	15	107.730119151863
200983	201221	14	107.730119151863
200983	201222	16	82.5834950891243
200983	201223	21	107.730119151863
200983	201224	13	82.5834950891243
200983	201225	15	78.5515030433753
200983	201226	16	110.592897211608
200983	201227	14	110.592897211608
200983	201228	18	110.592897211608
200983	201229	16	93.880628596196
200983	201230	8	87.5268186397374
200983	201231	14	87.5268186397374
200983	201232	18	87.5268186397374
200983	201233	12	87.5268186397374
200983	201235	15	126.89658005897
200983	201237	13	91.9359457738607
200983	201238	17	91.9359457738607
200983	201239	13	91.9359457738607
200983	201240	19	122.568888849285
200983	201241	12	122.568888849285
200983	201242	15	122.568888849285
200983	201243	16	122.568888849285
200983	201244	13	158.850540124082
200983	201245	14	150.201000011732
200983	201246	12	127.199692184343
200983	201247	15	127.199692184343
200983	201248	17	127.199692184343
200983	201249	13	127.199692184343
200983	201250	10	127.199692184343
200983	201252	10	138.225841972645
200983	201253	17	138.225841972645
200983	201254	14	138.225841972645
200983	201255	14	116.50016728653
200983	201257	14	116.50016728653
200983	201258	17	116.50016728653
200983	201259	14	121.703846908878
200983	201261	18	85.8580133377363
200983	201262	19	85.8580133377363
200983	201264	14	66.2885585307017
200983	201265	11	26.7824920962297
200983	201266	12	22.3617520669289
200983	201267	12	22.3617520669289
200983	201274	13	42.2311556151981
200983	201275	17	42.2311556151981
200983	201276	16	42.2311556151981
200983	201277	14	49.9639496706519
200983	201278	11	49.9639496706519
200983	201279	14	41.4323597773722
200983	201281	18	30.7657315289573
200983	201282	19	30.7657315289573
200983	201283	19	30.7657315289573
200983	201285	16	30.7657315289573
200983	201286	12	30.7657315289573
200983	201287	13	30.7657315289573
200983	201288	13	20.8614038505422
200983	201290	17	20.8614038505422
200983	201291	13	20.8614038505422
200983	201292	19	37.1855284483815
200983	201293	16	37.1855284483815
200983	201295	10	46.9288609835231
200983	201296	14	46.9288609835231
200983	201297	10	46.9288609835231
200983	201298	11	30.8510043142941
200983	201299	16	30.8510043142941
200983	201301	11	54.3339267138328
200983	201304	18	64.2771573178214
200983	201305	16	64.2771573178214
200983	201306	15	64.2771573178214
200983	201307	10	64.2771573178214
200983	201308	18	64.2771573178214
200983	201309	11	64.2771573178214
200983	201311	17	64.2771573178214
200983	201312	17	69.8937915363444
200983	201313	16	69.8937915363444
200983	201314	10	69.8937915363444
200983	201316	17	54.3057124978718
200983	201317	21	54.3057124978718
200983	201318	16	54.3057124978718
200983	201319	15	54.3057124978718
200983	201320	12	54.3057124978718
200983	201321	19	54.3057124978718
200983	201322	11	54.3057124978718
200983	201323	12	54.3057124978718
200983	201325	13	54.3057124978718
200983	201326	11	54.3057124978718
200983	201328	19	54.3057124978718
200983	201329	16	54.3057124978718
200983	201330	11	49.7637298942507
200983	201331	12	49.7637298942507
200983	201332	12	49.7637298942507
200983	201333	9	49.7637298942507
200983	201334	22	49.7637298942507
200983	201335	14	49.7637298942507
200983	201337	15	49.7637298942507
200983	201338	17	49.7637298942507
200983	201339	14	49.7637298942507
200983	201340	11	49.7637298942507
200983	201341	13	49.7637298942507
200983	201343	22	29.8437404587523
200983	201344	18	29.8437404587523
200983	201346	13	29.8437404587523
200983	201347	10	29.8437404587523
200983	201348	13	29.8437404587523
200983	201349	20	29.8437404587523
200983	201350	13	29.8437404587523
200983	201351	22	29.8437404587523
200983	201352	13	29.8437404587523
200983	201353	21	29.8437404587523
200983	201355	16	25.6020441669312
200983	201356	19	25.6020441669312
200983	201358	13	25.6020441669312
200983	201359	17	54.3057124978718
200983	201362	18	153.499945237026
200983	201363	14	153.499945237026
200983	201364	16	150.121891288335
200983	201365	13	150.121891288335
200983	201366	22	144.547340990001
200983	201368	10	144.547340990001
200983	201370	14	150.033077126192
200983	201372	12	150.033077126192
200983	201374	12	137.182209824209
200983	201378	17	95.6459189411157
200983	201380	12	95.6459189411157
200983	201383	19	95.6459189411157
200983	201385	15	84.3263549213101
200983	201386	20	84.3263549213101
200983	201387	18	84.3263549213101
200983	201389	18	114.728155998441
200983	201391	13	105.27511626503
200983	201392	17	105.27511626503
200983	201397	15	87.1056131286907
200983	201398	18	87.1056131286907
200983	201399	14	87.1056131286907
200983	201401	12	87.1056131286907
200983	201402	15	87.1056131286907
200983	201405	15	107.730119151863
200983	201406	18	82.5834950891243
200983	201407	17	82.5834950891243
200983	201409	20	110.592897211608
200983	201410	13	110.592897211608
200983	201411	12	110.592897211608
200983	201412	14	110.592897211608
200983	201413	12	110.592897211608
200983	201417	12	93.880628596196
200983	201420	18	87.5268186397374
200983	201422	14	93.7346547420618
200983	201424	14	126.89658005897
200983	201425	19	126.89658005897
200983	201427	18	91.9359457738607
200983	201430	14	122.568888849285
200983	201431	17	150.201000011732
200983	201432	15	150.201000011732
200983	201434	13	127.199692184343
200983	201440	13	138.225841972645
200983	201441	17	116.50016728653
200983	201444	13	121.703846908878
200983	201445	10	121.703846908878
200983	201446	15	121.703846908878
200983	201448	18	74.585222786957
200983	201449	15	85.8580133377363
200983	201450	13	85.8580133377363
200983	201451	16	85.8580133377363
200983	201452	11	66.2885585307017
200983	201454	12	144.547340990001
200983	201455	17	144.547340990001
200983	201456	13	144.547340990001
200983	201457	12	150.033077126192
200983	201459	13	137.182209824209
200983	201462	11	137.182209824209
200983	201463	18	137.182209824209
200983	201464	17	137.182209824209
200983	201465	14	95.6459189411157
200983	201466	19	95.6459189411157
200983	201468	14	84.3263549213101
200983	201469	13	84.3263549213101
200983	201472	8	84.3263549213101
200983	201473	10	84.3263549213101
200983	201474	9	114.728155998441
200983	201476	13	114.728155998441
200983	201479	12	105.27511626503
200983	201483	16	105.27511626503
200983	201484	7	87.1056131286907
200983	201485	15	87.1056131286907
200983	201486	12	87.1056131286907
200983	201487	11	87.1056131286907
200983	201488	15	87.1056131286907
200983	201489	18	87.1056131286907
200983	201491	19	87.1056131286907
200983	201493	18	107.730119151863
200983	201496	13	82.5834950891243
200983	201497	18	82.5834950891243
200983	201499	13	110.592897211608
200983	201500	14	110.592897211608
200983	201501	18	110.592897211608
200983	201502	20	110.592897211608
200983	201504	13	87.5268186397374
200983	201506	19	87.5268186397374
200983	201507	16	93.7346547420618
200983	201508	15	126.89658005897
200983	201509	17	126.89658005897
200983	201512	14	91.9359457738607
200983	201513	12	91.9359457738607
200983	201514	17	91.9359457738607
200983	201515	17	122.568888849285
200983	201517	14	122.568888849285
200983	201518	15	122.568888849285
200983	201521	22	158.850540124082
200983	201523	15	150.201000011732
200983	201526	19	127.199692184343
200983	201527	14	138.225841972645
200983	201529	12	138.225841972645
200983	201532	18	116.50016728653
200983	201533	15	121.703846908878
200983	201534	13	121.703846908878
200983	201536	11	121.703846908878
200983	201537	11	121.703846908878
200983	201539	14	121.703846908878
200983	201542	17	74.585222786957
200983	201544	20	85.8580133377363
200983	201545	11	66.2885585307017
200983	201547	17	153.499945237026
200983	201549	19	150.121891288335
200983	201550	15	150.121891288335
200983	201551	14	150.121891288335
200983	201553	11	150.121891288335
200983	201554	12	144.547340990001
200983	201556	12	150.033077126192
200983	201557	14	150.033077126192
200983	201560	15	150.033077126192
200983	201561	16	150.033077126192
200983	201562	17	150.033077126192
200983	201563	16	137.182209824209
200983	201564	19	137.182209824209
200983	201566	11	95.6459189411157
200983	201567	13	95.6459189411157
200983	201575	16	114.728155998441
200983	201576	15	114.728155998441
200983	201577	13	114.728155998441
200983	201578	17	114.728155998441
200983	201579	21	105.27511626503
200983	201580	14	105.27511626503
200983	201582	15	105.27511626503
200983	201583	17	105.27511626503
200983	201584	20	105.27511626503
200983	201587	13	87.1056131286907
200983	201588	18	87.1056131286907
200983	201589	12	107.730119151863
200983	201590	17	107.730119151863
200983	201592	17	107.730119151863
200983	201593	13	107.730119151863
200983	201594	12	107.730119151863
200983	201596	16	78.5515030433753
200983	201599	15	110.592897211608
200983	201600	17	110.592897211608
200983	201601	17	110.592897211608
200983	201602	11	110.592897211608
200983	201603	16	110.592897211608
200983	201605	15	110.592897211608
200983	201607	15	126.89658005897
200983	201609	18	91.9359457738607
200983	201610	17	122.568888849285
200983	201611	15	122.568888849285
200983	201615	16	150.201000011732
200983	201616	13	127.199692184343
200983	201617	18	127.199692184343
200983	201618	16	127.199692184343
200983	201619	13	127.199692184343
200983	201620	8	127.199692184343
200983	201623	10	138.225841972645
200983	201624	13	138.225841972645
200983	201625	12	138.225841972645
200983	201626	11	138.225841972645
200983	201631	16	116.50016728653
200983	201632	16	116.50016728653
200983	201636	14	121.703846908878
200983	201637	14	121.703846908878
200983	201643	16	150.121891288335
200983	201644	11	150.121891288335
200983	201647	13	150.033077126192
200983	201648	13	137.182209824209
200983	201653	18	84.3263549213101
200983	201656	14	84.3263549213101
200983	201657	15	114.728155998441
200983	201658	13	114.728155998441
200983	201659	9	114.728155998441
200983	201660	13	114.728155998441
200983	201662	14	105.27511626503
200983	201663	12	87.1056131286907
200983	201664	17	87.1056131286907
200983	201665	11	87.1056131286907
200983	201667	14	87.1056131286907
200983	201668	16	87.1056131286907
200983	201669	11	87.1056131286907
200983	201670	18	87.1056131286907
200983	201671	17	87.1056131286907
200983	201672	14	87.1056131286907
200983	201674	17	87.1056131286907
200983	201675	14	87.1056131286907
200983	201676	20	87.1056131286907
200983	201678	16	69.8937915363444
200983	201680	17	107.730119151863
200983	201681	20	82.5834950891243
200983	201683	15	78.5515030433753
200983	201687	10	110.592897211608
200983	201688	16	110.592897211608
200983	201691	16	87.5268186397374
200983	201694	15	126.89658005897
200983	201695	12	126.89658005897
200983	201696	14	126.89658005897
200983	201698	18	91.9359457738607
200983	201701	15	91.9359457738607
200983	201703	18	91.9359457738607
200983	201704	17	122.568888849285
200983	201705	10	122.568888849285
200983	201708	16	122.568888849285
200983	201710	12	150.201000011732
200983	201712	18	127.199692184343
200983	201716	17	20.8614038505422
200983	201718	13	138.225841972645
200983	201720	16	138.225841972645
200983	201721	11	138.225841972645
200983	201724	15	138.225841972645
200983	201725	11	116.50016728653
200983	201726	13	116.50016728653
200983	201728	12	116.50016728653
200983	201730	12	116.50016728653
200983	201731	12	121.703846908878
200983	201732	19	121.703846908878
200983	201733	23	121.703846908878
200983	201734	15	121.703846908878
200983	201735	12	150.121891288335
200983	201736	10	150.121891288335
200983	201739	12	144.547340990001
200983	201742	15	137.182209824209
200983	201743	11	137.182209824209
200983	201745	14	137.182209824209
200983	201747	18	95.6459189411157
200983	201751	13	84.3263549213101
200983	201752	12	84.3263549213101
200983	201754	18	84.3263549213101
200983	201758	19	84.3263549213101
200983	201759	16	84.3263549213101
200983	201762	15	84.3263549213101
200983	201764	20	114.728155998441
200983	201770	9	105.27511626503
200983	201771	9	87.1056131286907
200983	201772	12	87.1056131286907
200983	201776	15	107.730119151863
200983	201777	13	107.730119151863
200983	201780	15	82.5834950891243
200983	201781	19	82.5834950891243
200983	201783	13	110.592897211608
200983	201785	13	93.880628596196
200983	201786	15	87.5268186397374
200983	201787	14	87.5268186397374
200983	201788	13	87.5268186397374
200983	201789	16	87.5268186397374
200983	201790	13	87.5268186397374
200983	201796	10	126.89658005897
200983	201799	19	122.568888849285
200983	201800	15	122.568888849285
200983	201802	15	127.199692184343
200983	201803	15	127.199692184343
200983	201805	13	127.199692184343
200983	201806	19	127.199692184343
200983	201807	11	127.199692184343
200983	201808	14	127.199692184343
200983	201809	14	127.199692184343
200983	201810	20	127.199692184343
200983	201811	17	127.199692184343
200983	201812	22	138.225841972645
200983	201813	14	138.225841972645
200983	201817	13	116.50016728653
200983	201824	14	121.703846908878
200983	201826	13	85.8580133377363
200983	201829	10	150.121891288335
200983	201830	11	150.121891288335
200983	201831	19	150.121891288335
200983	201833	14	144.547340990001
200983	201834	8	144.547340990001
200983	201835	17	144.547340990001
200983	201836	13	144.547340990001
200983	201840	13	137.182209824209
200983	201841	16	137.182209824209
200983	201843	18	95.6459189411157
200983	201845	13	84.3263549213101
200983	201846	15	84.3263549213101
200983	201847	13	84.3263549213101
200983	201848	14	84.3263549213101
200983	201849	12	84.3263549213101
200983	201850	10	84.3263549213101
200983	201851	14	84.3263549213101
200983	201853	13	114.728155998441
200983	201854	15	114.728155998441
200983	201856	10	114.728155998441
200983	201857	17	114.728155998441
200983	201858	14	114.728155998441
200983	201859	14	114.728155998441
200983	201861	20	105.27511626503
200983	201862	14	105.27511626503
200983	201865	16	105.27511626503
200983	201867	12	105.27511626503
200983	201868	16	87.1056131286907
200983	201869	8	87.1056131286907
200983	201870	12	87.1056131286907
200983	201872	19	87.1056131286907
200983	201873	16	87.1056131286907
200983	201874	14	87.1056131286907
200983	201882	17	87.5268186397374
200983	201884	20	87.5268186397374
200983	201889	13	126.89658005897
200983	201890	15	126.89658005897
200983	201893	16	126.89658005897
200983	201894	14	91.9359457738607
200983	201896	15	122.568888849285
200983	201897	11	122.568888849285
200983	201901	14	127.199692184343
200983	201902	16	127.199692184343
200983	201903	14	127.199692184343
200983	201904	15	127.199692184343
200983	201905	13	127.199692184343
200983	201906	13	127.199692184343
200983	201908	11	138.225841972645
200983	201909	14	64.2771573178214
200983	201910	13	138.225841972645
200983	201911	14	138.225841972645
200983	201913	12	74.585222786957
200983	201914	10	85.8580133377363
200983	201916	14	85.8580133377363
200983	201918	11	85.8580133377363
200983	201919	19	85.8580133377363
200983	201920	13	85.8580133377363
200983	201923	11	130.565169761382
200983	201929	15	144.547340990001
200983	201930	18	144.547340990001
200983	201934	14	137.182209824209
200983	201942	12	84.3263549213101
200983	201943	19	84.3263549213101
200983	201944	17	84.3263549213101
200983	201948	16	114.728155998441
200983	201949	13	105.27511626503
200983	201951	15	105.27511626503
200983	201953	16	105.27511626503
200983	201958	13	87.1056131286907
200983	201959	15	107.730119151863
200983	201960	18	107.730119151863
200983	201963	13	107.730119151863
200983	201965	12	82.5834950891243
200983	201966	20	82.5834950891243
200983	201967	16	82.5834950891243
200983	201968	11	78.5515030433753
200983	201971	12	87.5268186397374
200983	201974	14	87.5268186397374
200983	201975	13	93.7346547420618
200983	201976	13	93.7346547420618
200983	201977	16	126.89658005897
200983	201981	14	126.89658005897
200983	201982	15	91.9359457738607
200983	201983	9	91.9359457738607
200983	201984	12	122.568888849285
200983	201986	13	127.199692184343
200983	201987	11	127.199692184343
200983	201988	12	127.199692184343
200983	201990	15	127.199692184343
200983	201991	9	127.199692184343
200983	201995	13	138.225841972645
200983	201998	13	138.225841972645
200983	201999	17	138.225841972645
200983	202000	14	116.50016728653
200983	202002	12	116.50016728653
200983	202003	12	116.50016728653
200983	202007	17	116.50016728653
200983	202010	12	121.703846908878
200983	202013	16	85.8580133377363
200983	202014	11	85.8580133377363
200983	202015	17	66.2885585307017
200983	202016	18	66.2885585307017
200983	202017	19	130.565169761382
200983	202019	14	150.121891288335
200983	202021	14	150.121891288335
200983	202023	13	150.121891288335
200983	202026	16	144.547340990001
200983	202028	16	144.547340990001
200983	202029	11	150.033077126192
200983	202035	13	95.6459189411157
200983	202037	18	95.6459189411157
200983	202038	13	84.3263549213101
200983	202039	12	84.3263549213101
200983	202040	19	84.3263549213101
200983	202041	15	84.3263549213101
200983	202042	17	84.3263549213101
200983	202044	16	84.3263549213101
200983	202045	16	84.3263549213101
200983	202047	17	114.728155998441
200983	202048	21	114.728155998441
200983	202052	15	114.728155998441
200983	202054	13	105.27511626503
200983	202055	18	105.27511626503
200983	202057	13	105.27511626503
200983	202058	16	105.27511626503
200983	202060	16	105.27511626503
200983	202064	15	105.27511626503
200983	202066	17	87.1056131286907
200983	202070	14	20.8614038505422
200983	202076	11	69.8937915363444
200983	202078	12	110.592897211608
200983	202079	12	87.5268186397374
200983	202083	11	87.5268186397374
200983	202084	13	93.7346547420618
200983	202085	13	126.89658005897
200983	202090	18	122.568888849285
200983	202092	18	122.568888849285
200983	202093	19	150.201000011732
200983	202094	16	127.199692184343
200983	202095	15	127.199692184343
200983	202096	11	127.199692184343
200983	202097	13	127.199692184343
200983	202098	13	127.199692184343
200983	202099	16	138.225841972645
200983	202100	15	138.225841972645
200983	202101	18	138.225841972645
200983	202106	12	85.8580133377363
200983	202110	14	85.8580133377363
200983	202111	15	153.499945237026
200983	202113	11	150.121891288335
200983	202114	17	144.547340990001
200983	202115	14	144.547340990001
200983	202117	19	144.547340990001
200983	202118	20	144.547340990001
200983	202119	16	144.547340990001
200983	202124	15	95.6459189411157
200983	202125	16	95.6459189411157
200983	202131	16	84.3263549213101
200983	202132	17	84.3263549213101
200983	202133	10	84.3263549213101
200983	202137	13	114.728155998441
200983	202142	10	105.27511626503
200983	202144	15	105.27511626503
200983	202147	18	105.27511626503
200983	202149	14	87.1056131286907
200983	202151	11	87.1056131286907
200983	202152	12	87.1056131286907
200983	202153	14	87.1056131286907
200983	202158	15	87.1056131286907
200983	202166	10	78.5515030433753
200983	202169	19	110.592897211608
200983	202172	17	87.5268186397374
200983	202173	18	126.89658005897
200983	202174	15	126.89658005897
200983	202175	16	126.89658005897
200983	202176	18	91.9359457738607
200983	202178	10	122.568888849285
200983	202179	14	122.568888849285
200983	202181	19	150.201000011732
200983	202184	15	127.199692184343
200983	202187	14	127.199692184343
200983	202188	17	138.225841972645
200983	202195	7	121.703846908878
200983	202197	13	121.703846908878
200983	202199	15	121.703846908878
200983	202200	14	121.703846908878
200983	202201	14	121.703846908878
200983	202203	14	85.8580133377363
200983	202206	18	47.9340549499255
200983	202207	12	44.180193500918
200983	202208	18	44.180193500918
200983	202213	18	44.180193500918
200983	202214	10	43.0765472240533
200983	202215	11	43.0765472240533
200983	202216	12	43.0765472240533
200983	202217	13	43.0765472240533
200983	202219	11	43.0765472240533
200983	202222	12	77.531370125545
200983	202228	16	57.3954862202748
200983	202230	14	45.9791204269882
200983	202233	14	75.4159138864107
200983	202234	10	75.4159138864107
200983	202235	16	75.4159138864107
200983	202237	16	75.4159138864107
200983	202239	16	75.4159138864107
200983	202240	14	86.9189558307634
200983	202241	13	81.8383618371101
200983	202243	14	81.8383618371101
200983	202245	12	81.8383618371101
200983	202247	21	81.8383618371101
200983	202249	16	68.8089950611547
200983	202251	12	68.8089950611547
200983	202252	17	68.8089950611547
200983	202253	13	68.8089950611547
200983	202258	13	24.2331636126677
200983	202260	16	144.547340990001
200983	202264	17	95.6459189411157
200983	202267	15	95.6459189411157
200983	202269	8	84.3263549213101
200983	202273	14	105.27511626503
200983	202274	12	82.5834950891243
200983	202275	13	82.5834950891243
200983	202277	11	110.592897211608
200983	202280	18	87.5268186397374
200983	202281	16	87.5268186397374
200983	202282	19	91.9359457738607
200983	202284	12	150.201000011732
200983	202285	12	127.199692184343
200983	202287	12	127.199692184343
200983	202289	15	127.199692184343
200983	202291	16	138.225841972645
200983	202298	16	85.8580133377363
200983	202299	14	22.3617520669289
200983	202300	13	42.2311556151981
200983	202302	14	2.5
200983	202303	13	2.5
200983	202304	18	2.5
200983	202307	13	13.0433054309771
200983	202308	14	13.0433054309771
200983	202309	16	13.0433054309771
200983	202310	13	13.0433054309771
200983	202312	11	13.0433054309771
200983	202315	17	16.963050670298
200983	202316	17	16.963050670298
200983	202320	13	5.51880848450348
200983	202321	14	5.51880848450348
200983	202323	18	5.51880848450348
200983	202326	13	5.51880848450348
200983	202329	10	42.7161792826635
200983	202330	9	42.7161792826635
200983	202331	14	42.7161792826635
200983	202334	18	42.7161792826635
200983	202335	13	42.7161792826635
200983	202336	14	42.7161792826635
200983	202337	13	40.4485413114862
200983	202338	16	40.4485413114862
200983	202339	18	40.4485413114862
200983	202340	12	40.4485413114862
200983	202342	11	40.4485413114862
200983	202344	22	40.4485413114862
200983	202346	17	43.5970319006666
200983	202347	17	43.5970319006666
200983	202348	13	43.5970319006666
200983	202349	14	43.5970319006666
200983	202350	12	43.5970319006666
200983	202351	14	43.5970319006666
200983	202353	15	47.9340549499255
200983	202354	8	47.9340549499255
200983	202355	16	47.9340549499255
200983	202356	19	47.9340549499255
200983	202358	11	44.180193500918
200983	202359	13	44.180193500918
200983	202362	10	43.0765472240533
200983	202363	18	43.0765472240533
200983	202364	12	43.0765472240533
200983	202366	19	57.3954862202748
200983	202367	15	57.3954862202748
200983	202370	20	75.4159138864107
200983	202372	14	75.4159138864107
200983	202374	16	81.8383618371101
200983	202375	13	81.8383618371101
200983	202376	15	81.8383618371101
200983	202377	16	81.8383618371101
200983	202379	14	68.8089950611547
200983	202380	15	68.8089950611547
200983	202381	14	68.8089950611547
200983	202382	14	68.8089950611547
200983	202383	18	68.8089950611547
200983	202386	10	24.2331636126677
200983	202388	15	24.2331636126677
200983	202390	17	144.547340990001
200983	202391	10	87.1056131286907
200983	202392	17	110.592897211608
200983	202396	13	13.0433054309771
200983	202398	18	13.0433054309771
200983	202401	16	16.963050670298
200983	202402	9	16.963050670298
200983	202403	15	16.963050670298
200983	202404	17	16.963050670298
200983	202405	19	16.963050670298
200983	202407	10	10.7406324415036
200983	202408	20	42.7161792826635
200983	202409	17	42.7161792826635
200983	202413	16	40.4485413114862
200983	202414	10	40.4485413114862
200983	202416	16	40.4485413114862
200983	202419	18	40.4485413114862
200983	202420	18	40.4485413114862
200983	202421	12	43.5970319006666
200983	202424	19	43.5970319006666
200983	202426	11	43.5970319006666
200983	202427	15	47.9340549499255
200983	202428	13	47.9340549499255
200983	202429	15	47.9340549499255
200983	202431	9	47.9340549499255
200983	202432	13	47.9340549499255
200983	202433	17	47.9340549499255
200983	202436	18	44.180193500918
200983	202437	12	44.180193500918
200983	202438	13	44.180193500918
200983	202439	19	44.180193500918
200983	202442	12	43.0765472240533
200983	202447	17	43.0765472240533
200983	202448	12	43.0765472240533
200983	202449	11	43.0765472240533
200983	202450	10	43.0765472240533
200983	202451	15	43.0765472240533
200983	202454	14	67.0753523840791
200983	202455	16	48.1397270967295
200983	202457	19	45.9791204269882
200983	202458	15	96.7646865666286
200983	202464	14	75.4159138864107
200983	202465	13	75.4159138864107
200983	202466	17	75.4159138864107
200983	202468	10	81.8383618371101
200983	202469	18	81.8383618371101
200983	202470	15	81.8383618371101
200983	202471	19	68.8089950611547
200983	202472	13	68.8089950611547
200983	202474	13	68.8089950611547
200983	202475	15	68.8089950611547
200983	202482	21	24.2331636126677
200983	202484	13	24.2331636126677
200983	202486	19	36.5975454649796
200983	202487	19	2.5
200983	202489	13	13.0433054309771
200983	202490	15	13.0433054309771
200983	202491	12	13.0433054309771
200983	202492	11	16.963050670298
200983	202493	13	16.963050670298
200983	202495	14	5.51880848450348
200983	202496	16	5.51880848450348
200983	202497	16	5.51880848450348
200983	202499	11	10.7406324415036
200983	202500	18	10.7406324415036
200983	202502	15	42.7161792826635
200983	202503	12	42.7161792826635
200983	202504	20	42.7161792826635
200983	202505	12	42.7161792826635
200983	202508	20	40.4485413114862
200983	202509	14	40.4485413114862
200983	202510	17	40.4485413114862
200983	202511	15	40.4485413114862
200983	202512	14	43.5970319006666
200983	202513	13	43.5970319006666
200983	202514	12	43.5970319006666
200983	202515	14	43.5970319006666
200983	202517	15	43.5970319006666
200983	202518	11	43.5970319006666
200983	202519	12	43.5970319006666
200983	202520	18	47.9340549499255
200983	202522	13	47.9340549499255
200983	202523	8	47.9340549499255
200983	202525	16	47.9340549499255
200983	202526	15	47.9340549499255
200983	202527	12	47.9340549499255
200983	202528	12	44.180193500918
200983	202529	18	44.180193500918
200983	202530	13	44.180193500918
200983	202535	15	44.180193500918
200983	202537	14	44.180193500918
200983	202538	17	44.180193500918
200983	202539	16	43.0765472240533
200983	202540	16	43.0765472240533
200983	202548	16	75.4159138864107
200983	202550	11	75.4159138864107
200983	202553	12	86.9189558307634
200983	202554	13	86.9189558307634
200983	202558	14	81.8383618371101
200983	202560	14	81.8383618371101
200983	202561	15	68.8089950611547
200983	202564	18	68.8089950611547
200983	202565	13	68.8089950611547
200983	202566	14	68.8089950611547
200983	202567	13	68.8089950611547
200983	202568	12	68.8089950611547
200983	202569	16	68.8089950611547
200983	202571	19	42.8010949414748
200983	202572	13	42.8010949414748
200983	202573	15	24.2331636126677
200983	202575	16	24.2331636126677
200983	202577	18	24.2331636126677
200983	202578	18	36.5975454649796
200983	202579	16	36.5975454649796
200983	202584	15	16.963050670298
200983	202587	19	16.963050670298
200983	202588	14	5.51880848450348
200983	202589	12	5.51880848450348
200983	202590	14	5.51880848450348
200983	202591	13	5.51880848450348
200983	202592	12	5.51880848450348
200983	202596	16	40.4485413114862
200983	202597	11	40.4485413114862
200983	202598	21	40.4485413114862
200983	202599	13	40.4485413114862
200983	202600	16	40.4485413114862
200983	202601	15	40.4485413114862
200983	202603	17	43.5970319006666
200983	202604	18	43.5970319006666
200983	202605	10	43.5970319006666
200983	202606	20	43.5970319006666
200983	202608	15	43.5970319006666
200983	202611	16	47.9340549499255
200983	202612	14	47.9340549499255
200983	202613	13	47.9340549499255
200983	202614	13	47.9340549499255
200983	202615	16	44.180193500918
200983	202617	17	44.180193500918
200983	202618	13	44.180193500918
200983	202619	17	44.180193500918
200983	202620	11	44.180193500918
200983	202623	16	44.180193500918
200983	202624	18	44.180193500918
200983	202626	16	43.0765472240533
200983	202628	13	43.0765472240533
200983	202629	11	43.0765472240533
200983	202631	16	82.3012876010259
200983	202633	16	29.0571687587303
200983	202634	9	29.0571687587303
200983	202635	18	57.3954862202748
200983	202638	20	48.1397270967295
200983	202640	17	48.1397270967295
200983	202645	16	75.4159138864107
200983	202646	10	75.4159138864107
200983	202648	13	75.4159138864107
200983	202649	13	75.4159138864107
200983	202651	13	75.4159138864107
200983	202654	13	86.9189558307634
200983	202655	13	81.8383618371101
200983	202656	14	81.8383618371101
200983	202658	13	81.8383618371101
200983	202659	16	81.8383618371101
200983	202660	15	81.8383618371101
200983	202664	18	68.8089950611547
200983	202665	18	68.8089950611547
200983	202666	16	68.8089950611547
200983	202668	15	64.4306810598687
200983	202672	11	24.2331636126677
200983	202674	12	84.3263549213101
200983	202676	14	2.5
200983	202677	22	2.5
200983	202678	12	13.0433054309771
200983	202679	18	16.963050670298
200983	202680	14	16.963050670298
200983	202681	14	16.963050670298
200983	202682	17	16.963050670298
200983	202683	15	16.963050670298
200983	202684	16	5.51880848450348
200983	202685	17	5.51880848450348
200983	202686	15	10.7406324415036
200983	202687	14	10.7406324415036
200983	202688	18	10.7406324415036
200983	202689	21	10.7406324415036
200983	202692	15	42.7161792826635
200983	202693	17	40.4485413114862
200983	202694	19	40.4485413114862
200983	202696	15	40.4485413114862
200983	202697	17	40.4485413114862
200983	202698	13	40.4485413114862
200983	202699	16	43.5970319006666
200983	202701	10	47.9340549499255
200983	202702	14	47.9340549499255
200983	202703	16	47.9340549499255
200983	202704	11	47.9340549499255
200983	202705	15	47.9340549499255
200983	202706	9	47.9340549499255
200983	202707	14	47.9340549499255
200983	202708	16	44.180193500918
200983	202709	22	44.180193500918
200983	202710	11	44.180193500918
200983	202712	15	44.180193500918
200983	202713	10	43.0765472240533
200983	202715	18	43.0765472240533
200983	202716	18	43.0765472240533
200983	202717	15	43.0765472240533
200983	202718	21	43.0765472240533
200983	202721	18	82.3012876010259
200983	202723	16	67.0753523840791
200983	202726	11	29.0571687587303
200983	202727	15	57.3954862202748
200983	202728	16	57.3954862202748
200983	202729	11	57.3954862202748
200983	202733	12	48.1397270967295
200983	202735	12	49.9639496706519
200983	202736	16	65.0706200236665
200983	202738	14	75.4159138864107
200983	202739	11	75.4159138864107
200983	202740	17	75.4159138864107
200983	202741	12	75.4159138864107
200983	202742	14	75.4159138864107
200983	202743	15	75.4159138864107
200983	202744	19	86.9189558307634
200983	202745	11	86.9189558307634
200983	202747	20	81.8383618371101
200983	202748	11	81.8383618371101
200983	202751	19	68.8089950611547
200983	202752	13	68.8089950611547
200983	202753	11	68.8089950611547
200983	202754	14	68.8089950611547
200983	202756	21	68.8089950611547
200983	202757	20	68.8089950611547
200983	202758	18	68.8089950611547
200983	202759	16	68.8089950611547
200983	202760	13	68.8089950611547
200983	202762	18	31.8219719519825
200983	202763	11	24.2331636126677
200983	202764	13	24.2331636126677
200983	202766	17	36.5975454649796
200983	202768	18	116.50016728653
200983	202769	17	2.5
200983	202770	20	13.0433054309771
200983	202771	16	13.0433054309771
200983	202775	12	16.963050670298
200983	202776	16	16.963050670298
200983	202777	17	16.963050670298
200983	202779	14	16.963050670298
200983	202780	18	16.963050670298
200983	202781	16	5.51880848450348
200983	202784	22	10.7406324415036
200983	202785	12	10.7406324415036
200983	202787	8	42.7161792826635
200983	202789	12	42.7161792826635
200983	202790	12	42.7161792826635
200983	202791	21	42.7161792826635
200983	202793	13	42.7161792826635
200983	202794	12	42.7161792826635
200983	202795	20	42.7161792826635
200983	202796	14	42.7161792826635
200983	202797	16	42.7161792826635
200983	202798	20	40.4485413114862
200983	202799	14	40.4485413114862
200983	202800	13	40.4485413114862
200983	202801	15	40.4485413114862
200983	202802	15	43.5970319006666
200983	202803	22	43.5970319006666
200983	202804	13	43.5970319006666
200983	202805	17	43.5970319006666
200983	202806	13	43.5970319006666
200983	202808	17	47.9340549499255
200983	202809	9	47.9340549499255
200983	202810	14	47.9340549499255
200983	202811	12	47.9340549499255
200983	202812	16	47.9340549499255
200983	202813	12	47.9340549499255
200983	202814	9	44.180193500918
200983	202815	18	44.180193500918
200983	202816	15	44.180193500918
200983	202817	13	44.180193500918
200983	202818	14	44.180193500918
200983	202820	14	43.0765472240533
200983	202821	16	43.0765472240533
200983	202822	15	43.0765472240533
200983	202823	15	43.0765472240533
200983	202824	17	82.3012876010259
200983	202827	20	67.0753523840791
200983	202828	18	67.0753523840791
200983	202829	13	57.3954862202748
200983	202830	11	57.3954862202748
200983	202831	18	48.1397270967295
200983	202832	15	96.7646865666286
200983	202834	16	75.4159138864107
200983	202836	18	75.4159138864107
200983	202837	14	75.4159138864107
200983	202838	16	75.4159138864107
200983	202839	18	86.9189558307634
200983	202840	17	86.9189558307634
200983	202841	17	81.8383618371101
200983	202842	12	81.8383618371101
200983	202843	20	81.8383618371101
200983	202844	14	81.8383618371101
200983	202845	10	68.8089950611547
200983	202846	11	68.8089950611547
200983	202847	16	68.8089950611547
200983	202848	15	68.8089950611547
200983	202850	15	68.8089950611547
200983	202851	12	68.8089950611547
200983	202852	17	68.8089950611547
200983	202854	16	42.8010949414748
200983	202855	17	42.8010949414748
200983	202856	17	42.8010949414748
200983	202857	16	42.8010949414748
200983	202858	16	42.8010949414748
200983	202859	15	24.2331636126677
200983	202860	15	24.2331636126677
200983	202861	14	24.2331636126677
200983	202863	18	2.5
200983	202865	16	13.0433054309771
200983	202867	14	13.0433054309771
200983	202869	11	16.963050670298
200983	202870	15	16.963050670298
200983	202871	17	16.963050670298
200983	202873	12	16.963050670298
200983	202874	15	16.963050670298
200983	202875	20	5.51880848450348
200983	202876	13	5.51880848450348
200983	202877	17	5.51880848450348
200983	202878	14	5.51880848450348
200983	202880	17	5.51880848450348
200983	202881	18	5.51880848450348
200983	202882	12	42.7161792826635
200983	202883	13	42.7161792826635
200983	202884	15	42.7161792826635
200983	202885	16	42.7161792826635
200983	202887	15	42.7161792826635
200983	202888	11	42.7161792826635
200983	202889	14	42.7161792826635
200983	202891	15	40.4485413114862
200983	202892	16	40.4485413114862
200983	202894	15	40.4485413114862
200983	202895	15	40.4485413114862
200983	202896	16	43.5970319006666
200983	202897	13	43.5970319006666
200983	202898	15	43.5970319006666
200983	202899	10	47.9340549499255
200983	202900	14	47.9340549499255
200983	202902	11	44.180193500918
200983	202903	12	44.180193500918
200983	202904	11	44.180193500918
200983	202905	14	44.180193500918
200983	202906	11	44.180193500918
200983	202908	15	44.180193500918
200983	202909	19	44.180193500918
200983	202910	16	44.180193500918
200983	202912	18	43.0765472240533
200983	202913	14	43.0765472240533
200983	202914	18	43.0765472240533
200983	202915	8	43.0765472240533
200983	202918	26	43.0765472240533
200983	202919	14	43.0765472240533
200983	202920	15	43.0765472240533
200983	202921	13	43.0765472240533
200983	202922	16	77.531370125545
200983	202925	11	67.0753523840791
200983	202926	15	67.0753523840791
200983	202927	16	57.3954862202748
200983	202928	15	57.3954862202748
200983	202929	18	57.3954862202748
200983	202931	17	48.1397270967295
200983	202933	13	45.9791204269882
200983	202934	17	45.9791204269882
200983	202936	11	96.7646865666286
200983	202937	11	96.7646865666286
200983	202938	17	75.4159138864107
200983	202939	8	75.4159138864107
200983	202940	17	75.4159138864107
200983	202942	11	75.4159138864107
200983	202943	15	75.4159138864107
200983	202945	14	75.4159138864107
200983	202946	17	86.9189558307634
200983	202949	12	81.8383618371101
200983	202950	12	68.8089950611547
200983	202952	15	68.8089950611547
200983	202953	16	68.8089950611547
200983	202957	18	2.5
200983	202958	11	2.5
200983	202960	14	2.5
200983	202963	18	16.963050670298
200983	202964	12	16.963050670298
200983	202965	16	16.963050670298
200983	202967	18	5.51880848450348
200983	202969	15	10.7406324415036
200983	202970	21	10.7406324415036
200983	202972	14	42.7161792826635
200983	202973	13	42.7161792826635
200983	202978	13	40.4485413114862
200983	202979	18	40.4485413114862
200983	202980	17	43.5970319006666
200983	202981	11	43.5970319006666
200983	202982	13	47.9340549499255
200983	202984	11	47.9340549499255
200983	202985	12	47.9340549499255
200983	202986	11	47.9340549499255
200983	202987	16	47.9340549499255
200983	202988	14	47.9340549499255
200983	202989	12	44.180193500918
200983	202990	12	44.180193500918
200983	202994	17	44.180193500918
200983	202995	13	43.0765472240533
200983	202997	17	43.0765472240533
200983	202998	10	43.0765472240533
200983	202999	14	43.0765472240533
200983	203001	19	82.3012876010259
200983	203002	14	67.0753523840791
200983	203004	15	67.0753523840791
200983	203005	16	67.0753523840791
200983	203006	15	67.0753523840791
200983	203007	19	48.1397270967295
200983	203008	13	48.1397270967295
200983	203009	12	48.1397270967295
200983	203011	13	48.1397270967295
200983	203014	13	96.7646865666286
200983	203015	16	75.4159138864107
200983	203016	12	75.4159138864107
200983	203017	11	75.4159138864107
200983	203018	17	75.4159138864107
200983	203019	14	75.4159138864107
200983	203021	17	86.9189558307634
200983	203024	14	86.9189558307634
200983	203028	12	86.9189558307634
200983	203031	14	81.8383618371101
200983	203033	15	81.8383618371101
200983	203034	12	68.8089950611547
200983	203037	15	68.8089950611547
200983	203039	14	68.8089950611547
200983	203040	18	68.8089950611547
200983	203041	15	68.8089950611547
200983	203042	11	68.8089950611547
200983	203043	15	68.8089950611547
200983	203045	11	68.8089950611547
200983	203046	12	68.8089950611547
200983	203047	14	42.8010949414748
200983	203049	12	36.5975454649796
200983	203053	19	26.9493394983693
200983	203054	14	22.3617520669289
200983	203055	19	22.3617520669289
200983	203056	19	22.3617520669289
200983	203058	16	48.227101556292
200983	203059	10	48.227101556292
200983	203060	18	48.227101556292
200983	203063	15	42.2311556151981
200983	203065	13	42.2311556151981
200983	203066	20	42.2311556151981
200983	203067	14	59.479464790354
200983	203069	12	42.6221862647269
200983	203070	15	43.1011337171324
200983	203072	14	41.4323597773722
200983	203073	18	39.9434351430508
200983	203075	16	30.7657315289573
200983	203077	13	30.7657315289573
200983	203078	12	30.7657315289573
200983	203080	16	20.8614038505422
200983	203081	7	20.8614038505422
200983	203082	17	20.8614038505422
200983	203084	16	20.8614038505422
200983	203085	16	20.8614038505422
200983	203086	13	20.8614038505422
200983	203088	17	42.9078170333157
200983	203094	13	64.2771573178214
200983	203096	11	64.2771573178214
200983	203097	24	64.2771573178214
200983	203098	16	64.2771573178214
200983	203099	15	64.2771573178214
200983	203100	14	69.8937915363444
200983	203102	15	69.8937915363444
200983	203103	11	69.8937915363444
200983	203104	13	69.8937915363444
200983	203105	20	54.3057124978718
200983	203107	16	54.3057124978718
200983	203108	13	54.3057124978718
200983	203109	17	54.3057124978718
200983	203110	13	54.3057124978718
200983	203111	16	54.3057124978718
200983	203112	18	49.7637298942507
200983	203113	12	49.7637298942507
200983	203114	11	49.7637298942507
200983	203116	16	49.7637298942507
200983	203118	13	49.7637298942507
200983	203119	14	49.7637298942507
200983	203120	18	29.8437404587523
200983	203121	15	29.8437404587523
200983	203122	15	29.8437404587523
200983	203124	17	5.51880848450348
200983	203125	15	42.7161792826635
200983	203126	17	40.4485413114862
200983	203127	12	43.5970319006666
200983	203128	18	47.9340549499255
200983	203129	15	47.9340549499255
200983	203130	14	47.9340549499255
200983	203131	9	44.180193500918
200983	203132	12	44.180193500918
200983	203133	11	43.0765472240533
200983	203134	17	82.3012876010259
200983	203135	14	67.0753523840791
200983	203138	18	57.3954862202748
200983	203139	13	57.3954862202748
200983	203140	16	48.1397270967295
200983	203143	16	24.2331636126677
200983	203144	11	36.5975454649796
200983	203146	21	22.3617520669289
200983	203147	16	28.9530115953437
200983	203148	19	48.227101556292
200983	203150	14	42.2311556151981
200983	203151	15	42.2311556151981
200983	203152	13	42.2311556151981
200983	203153	11	42.2311556151981
200983	203156	14	49.9639496706519
200983	203157	10	49.9639496706519
200983	203158	15	49.9639496706519
200983	203159	16	49.9639496706519
200983	203162	12	59.479464790354
200983	203165	18	41.4323597773722
200983	203166	11	39.9434351430508
200983	203168	16	30.7028948163627
200983	203169	16	30.7657315289573
200983	203170	15	30.7657315289573
200983	203171	12	30.7657315289573
200983	203172	15	30.7657315289573
200983	203173	18	30.7657315289573
200983	203174	16	20.8614038505422
200983	203175	15	20.8614038505422
200983	203176	9	20.8614038505422
200983	203177	13	20.8614038505422
200983	203178	18	20.8614038505422
200983	203179	15	20.8614038505422
200983	203180	13	37.1855284483815
200983	203181	17	37.1855284483815
200983	203182	14	37.1855284483815
200983	203183	15	37.1855284483815
200983	203184	21	37.1855284483815
200983	203185	16	42.9078170333157
200983	203186	14	42.9078170333157
200983	203187	20	64.2771573178214
200983	203190	14	64.2771573178214
200983	203191	19	64.2771573178214
200983	203192	18	64.2771573178214
200983	203194	13	64.2771573178214
200983	203195	14	64.2771573178214
200983	203196	11	64.2771573178214
200983	203198	18	64.2771573178214
200983	203199	10	64.2771573178214
200983	203200	15	64.2771573178214
200983	203204	15	64.2771573178214
200983	203205	14	64.2771573178214
200983	203206	11	69.8937915363444
200983	203208	16	69.8937915363444
200983	203209	11	69.8937915363444
200983	203210	17	69.8937915363444
200983	203211	16	69.8937915363444
200983	203212	14	69.8937915363444
200983	203213	13	69.8937915363444
200983	203214	12	69.8937915363444
200983	203215	22	69.8937915363444
200983	203216	16	69.8937915363444
200983	203217	19	69.8937915363444
200983	203219	16	69.8937915363444
200983	203220	17	69.8937915363444
200983	203221	16	69.8937915363444
200983	203222	11	69.8937915363444
200983	203224	19	54.3057124978718
200983	203225	12	54.3057124978718
200983	203226	12	54.3057124978718
200983	203228	17	54.3057124978718
200983	203230	18	54.3057124978718
200983	203231	15	54.3057124978718
200983	203232	10	54.3057124978718
200983	203233	14	49.7637298942507
200983	203234	14	49.7637298942507
200983	203238	18	81.8383618371101
200983	203239	12	30.1124954996834
200983	203243	13	28.9530115953437
200983	203244	18	48.227101556292
200983	203245	16	48.227101556292
200983	203247	20	48.227101556292
200983	203248	17	48.227101556292
200983	203251	12	42.2311556151981
200983	203252	16	42.2311556151981
200983	203253	10	42.2311556151981
200983	203256	11	49.9639496706519
200983	203258	15	59.479464790354
200983	203259	16	42.6221862647269
200983	203260	13	42.6221862647269
200983	203261	15	42.6221862647269
200983	203265	11	41.4323597773722
200983	203266	10	39.9434351430508
200983	203267	14	30.7028948163627
200983	203268	21	30.7028948163627
200983	203270	11	30.7657315289573
200983	203271	9	30.7657315289573
200983	203272	9	30.7657315289573
200983	203273	15	30.7657315289573
200983	203274	18	30.7657315289573
200983	203276	12	30.7657315289573
200983	203277	15	20.8614038505422
200983	203278	13	20.8614038505422
200983	203279	16	20.8614038505422
200983	203280	13	20.8614038505422
200983	203282	16	20.8614038505422
200983	203284	15	37.1855284483815
200983	203285	14	42.9078170333157
200983	203286	16	46.9288609835231
200983	203287	18	46.9288609835231
200983	203291	14	30.8510043142941
200983	203294	19	64.2771573178214
200983	203295	8	64.2771573178214
200983	203298	21	64.2771573178214
200983	203299	16	64.2771573178214
200983	203304	15	69.8937915363444
200983	203305	19	69.8937915363444
200983	203307	16	69.8937915363444
200983	203308	18	69.8937915363444
200983	203310	18	54.3057124978718
200983	203311	14	54.3057124978718
200983	203312	11	54.3057124978718
200983	203313	12	54.3057124978718
200983	203314	13	54.3057124978718
200983	203316	13	54.3057124978718
200983	203318	14	49.7637298942507
200983	203319	15	49.7637298942507
200983	203320	15	49.7637298942507
200983	203321	14	49.7637298942507
200983	203322	14	49.7637298942507
200983	203323	20	49.7637298942507
200983	203324	15	49.7637298942507
200983	203326	18	29.8437404587523
200983	203328	20	25.6020441669312
200983	203331	14	25.6020441669312
200983	203333	15	84.3263549213101
200983	203334	12	68.8089950611547
200983	203335	16	28.1759513174882
200983	203336	12	22.3617520669289
200983	203338	11	32.2233926333544
200983	203340	12	42.2311556151981
200983	203341	16	42.2311556151981
200983	203342	14	42.2311556151981
200983	203344	23	42.2311556151981
200983	203345	12	49.9639496706519
200983	203346	15	49.9639496706519
200983	203347	17	49.9639496706519
200983	203348	12	59.479464790354
200983	203349	13	59.479464790354
200983	203351	17	42.6221862647269
200983	203352	17	41.4323597773722
200983	203353	12	41.4323597773722
200983	203354	19	30.7028948163627
200983	203355	14	30.7028948163627
200983	203356	15	30.7657315289573
200983	203357	13	30.7657315289573
200983	203358	9	30.7657315289573
200983	203359	15	30.7657315289573
200983	203360	12	20.8614038505422
200983	203361	18	20.8614038505422
200983	203362	15	20.8614038505422
200983	203364	24	20.8614038505422
200983	203365	10	37.1855284483815
200983	203368	14	37.1855284483815
200983	203369	10	42.9078170333157
200983	203370	15	42.9078170333157
200983	203371	10	30.8510043142941
200983	203374	16	64.2771573178214
200983	203375	10	64.2771573178214
200983	203376	15	64.2771573178214
200983	203377	11	64.2771573178214
200983	203378	14	64.2771573178214
200983	203379	11	64.2771573178214
200983	203381	16	64.2771573178214
200983	203382	15	69.8937915363444
200983	203383	17	69.8937915363444
200983	203385	12	69.8937915363444
200983	203386	20	69.8937915363444
200983	203388	18	69.8937915363444
200983	203389	20	69.8937915363444
200983	203390	9	69.8937915363444
200983	203391	20	69.8937915363444
200983	203393	16	69.8937915363444
200983	203394	18	69.8937915363444
200983	203395	17	69.8937915363444
200983	203396	19	69.8937915363444
200983	203397	13	69.8937915363444
200983	203398	19	69.8937915363444
200983	203400	21	69.8937915363444
200983	203404	13	54.3057124978718
200983	203405	15	54.3057124978718
200983	203406	13	54.3057124978718
200983	203407	14	54.3057124978718
200983	203408	16	54.3057124978718
200983	203409	16	54.3057124978718
200983	203412	21	54.3057124978718
200983	203413	14	54.3057124978718
200983	203414	15	49.7637298942507
200983	203415	15	49.7637298942507
200983	203416	14	49.7637298942507
200983	203417	17	49.7637298942507
200983	203418	11	49.7637298942507
200983	203422	18	29.8437404587523
200983	203423	16	29.8437404587523
200983	203424	14	25.6020441669312
200983	203425	13	25.6020441669312
200983	203426	17	40.4485413114862
200983	203612	10	64.2771573178214
200983	203614	13	54.3057124978718
200983	203659	15	22.3617520669289
200983	203661	15	42.2311556151981
200983	203662	14	40.4485413114862
200983	203666	11	30.7657315289573
200983	203670	10	42.9078170333157
200983	203672	15	85.8580133377363
200983	203673	13	121.703846908878
200983	203674	13	69.8937915363444
200983	203676	13	84.3263549213101
200983	203677	16	86.9189558307634
200983	203679	18	2.5
200983	203683	18	110.592897211608
200983	203687	13	30.1124954996834
200983	203688	14	150.121891288335
200983	203689	14	138.225841972645
200983	203693	12	44.180193500918
200983	203694	11	42.7161792826635
200983	203695	12	30.1124954996834
200983	203697	12	75.4159138864107
200983	203700	14	138.225841972645
200983	203703	15	107.730119151863
200983	203704	17	69.8937915363444
200983	203708	16	30.1124954996834
200983	203710	15	75.4159138864107
200983	203714	13	47.9340549499255
200983	203716	17	137.182209824209
200983	206439	15	126.89658005897
200984	200996	17	16.963050670298
200984	201020	12	40.4485413114862
200984	201079	14	144.547340990001
200984	201088	16	137.182209824209
200984	201095	16	95.6459189411157
200984	201142	21	87.5268186397374
200984	201151	21	158.850540124082
200984	201158	18	127.199692184343
200984	201172	25	130.565169761382
200984	201174	21	150.121891288335
200984	201185	19	137.182209824209
200984	201226	17	110.592897211608
200984	201252	19	138.225841972645
200984	201276	21	42.2311556151981
200984	201319	16	54.3057124978718
200984	201386	19	84.3263549213101
200984	201413	15	110.592897211608
200984	201425	18	126.89658005897
200984	201431	18	150.201000011732
200984	201462	20	137.182209824209
200984	201464	22	137.182209824209
200984	201466	18	95.6459189411157
200984	201476	14	114.728155998441
200984	201523	10	150.201000011732
200984	201539	17	121.703846908878
200984	201545	18	66.2885585307017
200984	201550	20	150.121891288335
200984	201600	22	110.592897211608
200984	201602	16	110.592897211608
200984	201658	18	114.728155998441
200984	201716	24	20.8614038505422
200984	201726	18	116.50016728653
200984	201739	13	144.547340990001
200984	201780	12	82.5834950891243
200984	201786	22	87.5268186397374
200984	201811	12	127.199692184343
200984	201910	18	138.225841972645
200984	201914	15	85.8580133377363
200984	201930	15	144.547340990001
200984	201953	15	105.27511626503
200984	201968	18	78.5515030433753
200984	201991	14	127.199692184343
200984	202078	19	110.592897211608
200984	202079	21	87.5268186397374
200984	202110	19	85.8580133377363
200984	202175	15	126.89658005897
200984	202178	17	122.568888849285
200984	202181	22	150.201000011732
200984	202201	17	121.703846908878
200984	202206	19	47.9340549499255
200984	202320	18	5.51880848450348
200984	202338	23	40.4485413114862
200984	202350	19	43.5970319006666
200984	202428	22	47.9340549499255
200984	202457	22	45.9791204269882
200984	202491	13	13.0433054309771
200984	202523	17	47.9340549499255
200984	202564	11	68.8089950611547
200984	202611	19	47.9340549499255
200984	202631	23	82.3012876010259
200984	202645	15	75.4159138864107
200984	202656	17	81.8383618371101
200984	202665	23	68.8089950611547
200984	202666	15	68.8089950611547
200984	202733	21	48.1397270967295
200984	202744	20	86.9189558307634
200984	202752	22	68.8089950611547
200984	202763	18	24.2331636126677
200984	202768	19	116.50016728653
200984	202777	22	16.963050670298
200984	202795	19	42.7161792826635
200984	202842	19	81.8383618371101
200984	202845	13	68.8089950611547
200984	202848	18	68.8089950611547
200984	202861	11	24.2331636126677
200984	202863	21	2.5
200984	202904	18	44.180193500918
200984	202919	19	43.0765472240533
200984	202922	19	77.531370125545
200984	202938	18	75.4159138864107
200984	202940	18	75.4159138864107
200984	202957	19	2.5
200984	202964	17	16.963050670298
200984	202973	16	42.7161792826635
200984	202988	17	47.9340549499255
200984	202998	17	43.0765472240533
200984	203028	19	86.9189558307634
200984	203037	10	68.8089950611547
200984	203054	21	22.3617520669289
200984	203084	13	20.8614038505422
200984	203099	20	64.2771573178214
200984	203133	16	43.0765472240533
200984	203185	17	42.9078170333157
200984	203211	17	69.8937915363444
200984	203213	18	69.8937915363444
200984	203220	20	69.8937915363444
200984	203221	17	69.8937915363444
200984	203243	18	28.9530115953437
200984	203244	19	48.227101556292
200984	203247	21	48.227101556292
200984	203322	25	49.7637298942507
200984	203328	25	25.6020441669312
200984	203355	21	30.7028948163627
200984	203364	19	20.8614038505422
200984	203389	23	69.8937915363444
200984	203400	20	69.8937915363444
200984	203406	18	54.3057124978718
200984	203683	13	110.592897211608
200984	203700	11	138.225841972645
200984	203704	14	69.8937915363444
200985	200984	18	2.5
200985	200986	15	2.5
200985	200987	21	2.5
200985	200988	16	13.0433054309771
200985	200990	17	13.0433054309771
200985	200991	14	13.0433054309771
200985	200993	14	13.0433054309771
200985	200994	19	16.963050670298
200985	200995	17	16.963050670298
200985	200996	19	16.963050670298
200985	200997	24	16.963050670298
200985	200998	16	5.51880848450348
200985	200999	18	5.51880848450348
200985	201000	16	5.51880848450348
200985	201001	16	5.51880848450348
200985	201004	17	5.51880848450348
200985	201005	12	5.51880848450348
200985	201006	21	5.51880848450348
200985	201007	19	10.7406324415036
200985	201008	15	10.7406324415036
200985	201009	17	10.7406324415036
200985	201010	20	10.7406324415036
200985	201011	19	10.7406324415036
200985	201012	23	10.7406324415036
200985	201013	20	42.7161792826635
200985	201014	13	42.7161792826635
200985	201015	14	42.7161792826635
200985	201016	20	42.7161792826635
200985	201017	17	40.4485413114862
200985	201019	22	40.4485413114862
200985	201020	12	40.4485413114862
200985	201021	19	40.4485413114862
200985	201022	12	40.4485413114862
200985	201024	14	43.5970319006666
200985	201025	22	43.5970319006666
200985	201029	15	47.9340549499255
200985	201030	18	47.9340549499255
200985	201031	20	47.9340549499255
200985	201033	21	47.9340549499255
200985	201034	15	47.9340549499255
200985	201035	12	47.9340549499255
200985	201036	16	47.9340549499255
200985	201039	13	47.9340549499255
200985	201041	19	44.180193500918
200985	201042	18	44.180193500918
200985	201043	15	44.180193500918
200985	201045	20	44.180193500918
200985	201046	19	43.0765472240533
200985	201047	15	43.0765472240533
200985	201049	15	77.531370125545
200985	201050	21	48.1397270967295
200985	201051	18	48.1397270967295
200985	201054	19	75.4159138864107
200985	201055	19	75.4159138864107
200985	201056	23	75.4159138864107
200985	201057	20	86.9189558307634
200985	201058	16	86.9189558307634
200985	201059	16	86.9189558307634
200985	201060	25	81.8383618371101
200985	201061	12	81.8383618371101
200985	201062	13	81.8383618371101
200985	201063	18	68.8089950611547
200985	201064	18	68.8089950611547
200985	201066	20	68.8089950611547
200985	201067	14	68.8089950611547
200985	201068	14	68.8089950611547
200985	201069	20	31.8219719519825
200985	201070	16	42.8010949414748
200985	201071	18	24.2331636126677
200985	201072	16	24.2331636126677
200985	201075	14	36.5975454649796
200985	201076	19	36.5975454649796
200985	201077	19	48.227101556292
200985	201078	16	150.121891288335
200985	201079	16	144.547340990001
200985	201080	20	144.547340990001
200985	201081	20	150.033077126192
200985	201082	16	137.182209824209
200985	201083	19	137.182209824209
200985	201087	21	137.182209824209
200985	201088	18	137.182209824209
200985	201089	15	95.6459189411157
200985	201091	22	95.6459189411157
200985	201092	19	95.6459189411157
200985	201094	21	95.6459189411157
200985	201095	16	95.6459189411157
200985	201096	19	95.6459189411157
200985	201098	16	95.6459189411157
200985	201099	25	95.6459189411157
200985	201100	22	84.3263549213101
200985	201101	14	84.3263549213101
200985	201102	13	84.3263549213101
200985	201103	23	84.3263549213101
200985	201105	18	84.3263549213101
200985	201107	23	84.3263549213101
200985	201108	11	84.3263549213101
200985	201109	18	84.3263549213101
200985	201110	18	114.728155998441
200985	201111	17	114.728155998441
200985	201112	21	114.728155998441
200985	201114	24	105.27511626503
200985	201115	13	105.27511626503
200985	201116	17	105.27511626503
200985	201118	18	105.27511626503
200985	201119	22	105.27511626503
200985	201121	17	105.27511626503
200985	201122	20	105.27511626503
200985	201124	14	87.1056131286907
200985	201125	18	87.1056131286907
200985	201129	19	78.5515030433753
200985	201131	23	78.5515030433753
200985	201132	18	110.592897211608
200985	201134	16	110.592897211608
200985	201135	17	110.592897211608
200985	201136	20	93.880628596196
200985	201137	21	87.5268186397374
200985	201138	14	87.5268186397374
200985	201139	13	87.5268186397374
200985	201142	25	87.5268186397374
200985	201144	15	87.5268186397374
200985	201145	25	126.89658005897
200985	201146	19	126.89658005897
200985	201147	16	126.89658005897
200985	201150	19	122.568888849285
200985	201151	23	158.850540124082
200985	201152	14	127.199692184343
200985	201153	19	127.199692184343
200985	201154	17	127.199692184343
200985	201155	14	127.199692184343
200985	201156	16	127.199692184343
200985	201158	18	127.199692184343
200985	201159	15	127.199692184343
200985	201160	16	138.225841972645
200985	201162	17	116.50016728653
200985	201163	21	116.50016728653
200985	201165	21	74.585222786957
200985	201166	15	74.585222786957
200985	201167	20	74.585222786957
200985	201168	20	85.8580133377363
200985	201169	15	85.8580133377363
200985	201170	17	85.8580133377363
200985	201171	17	130.565169761382
200985	201172	19	130.565169761382
200985	201174	21	150.121891288335
200985	201176	17	144.547340990001
200985	201177	14	144.547340990001
200985	201178	19	144.547340990001
200985	201179	20	144.547340990001
200985	201181	16	150.033077126192
200985	201182	14	137.182209824209
200985	201183	20	137.182209824209
200985	201184	19	137.182209824209
200985	201185	19	137.182209824209
200985	201187	16	137.182209824209
200985	201190	17	137.182209824209
200985	201191	16	95.6459189411157
200985	201192	15	95.6459189411157
200985	201194	18	95.6459189411157
200985	201195	16	95.6459189411157
200985	201196	17	95.6459189411157
200985	201197	20	84.3263549213101
200985	201198	15	84.3263549213101
200985	201199	17	84.3263549213101
200985	201200	19	84.3263549213101
200985	201201	18	84.3263549213101
200985	201202	17	84.3263549213101
200985	201203	15	84.3263549213101
200985	201205	17	114.728155998441
200985	201206	18	114.728155998441
200985	201207	24	114.728155998441
200985	201208	21	105.27511626503
200985	201209	13	105.27511626503
200985	201210	15	87.1056131286907
200985	201211	24	87.1056131286907
200985	201212	18	87.1056131286907
200985	201214	19	87.1056131286907
200985	201215	20	87.1056131286907
200985	201216	22	87.1056131286907
200985	201217	19	87.1056131286907
200985	201218	21	107.730119151863
200985	201219	13	107.730119151863
200985	201220	18	107.730119151863
200985	201221	13	107.730119151863
200985	201222	17	82.5834950891243
200985	201223	26	107.730119151863
200985	201224	22	82.5834950891243
200985	201225	18	78.5515030433753
200985	201226	17	110.592897211608
200985	201227	15	110.592897211608
200985	201228	21	110.592897211608
200985	201229	19	93.880628596196
200985	201230	13	87.5268186397374
200985	201231	17	87.5268186397374
200985	201232	21	87.5268186397374
200985	201233	17	87.5268186397374
200985	201235	18	126.89658005897
200985	201237	16	91.9359457738607
200985	201238	22	91.9359457738607
200985	201239	16	91.9359457738607
200985	201240	18	122.568888849285
200985	201241	15	122.568888849285
200985	201242	16	122.568888849285
200985	201243	19	122.568888849285
200985	201244	16	158.850540124082
200985	201245	17	150.201000011732
200985	201246	17	127.199692184343
200985	201247	16	127.199692184343
200985	201248	16	127.199692184343
200985	201249	16	127.199692184343
200985	201250	15	127.199692184343
200985	201252	11	138.225841972645
200985	201253	18	138.225841972645
200985	201254	17	138.225841972645
200985	201255	17	116.50016728653
200985	201257	19	116.50016728653
200985	201258	16	116.50016728653
200985	201259	17	121.703846908878
200985	201261	23	85.8580133377363
200985	201262	18	85.8580133377363
200985	201264	21	66.2885585307017
200985	201265	16	26.7824920962297
200985	201266	11	22.3617520669289
200985	201274	12	42.2311556151981
200985	201275	16	42.2311556151981
200985	201276	21	42.2311556151981
200985	201278	18	49.9639496706519
200985	201279	17	41.4323597773722
200985	201281	19	30.7657315289573
200985	201282	24	30.7657315289573
200985	201283	18	30.7657315289573
200985	201285	17	30.7657315289573
200985	201286	19	30.7657315289573
200985	201287	16	30.7657315289573
200985	201288	14	20.8614038505422
200985	201290	22	20.8614038505422
200985	201291	16	20.8614038505422
200985	201292	20	37.1855284483815
200985	201293	23	37.1855284483815
200985	201295	17	46.9288609835231
200985	201296	23	46.9288609835231
200985	201297	17	46.9288609835231
200985	201298	20	30.8510043142941
200985	201299	17	30.8510043142941
200985	201301	14	54.3339267138328
200985	201304	23	64.2771573178214
200985	201305	23	64.2771573178214
200985	201306	18	64.2771573178214
200985	201307	13	64.2771573178214
200985	201308	21	64.2771573178214
200985	201309	14	64.2771573178214
200985	201311	20	64.2771573178214
200985	201312	18	69.8937915363444
200985	201313	21	69.8937915363444
200985	201314	11	69.8937915363444
200985	201316	18	54.3057124978718
200985	201317	24	54.3057124978718
200985	201318	17	54.3057124978718
200985	201319	18	54.3057124978718
200985	201320	13	54.3057124978718
200985	201321	22	54.3057124978718
200985	201322	16	54.3057124978718
200985	201323	17	54.3057124978718
200985	201325	16	54.3057124978718
200985	201326	14	54.3057124978718
200985	201329	13	54.3057124978718
200985	201330	16	49.7637298942507
200985	201331	17	49.7637298942507
200985	201332	17	49.7637298942507
200985	201334	25	49.7637298942507
200985	201335	17	49.7637298942507
200985	201337	14	49.7637298942507
200985	201338	16	49.7637298942507
200985	201339	19	49.7637298942507
200985	201340	16	49.7637298942507
200985	201341	16	49.7637298942507
200985	201343	21	29.8437404587523
200985	201344	13	29.8437404587523
200985	201347	15	29.8437404587523
200985	201348	14	29.8437404587523
200985	201349	21	29.8437404587523
200985	201350	16	29.8437404587523
200985	201351	23	29.8437404587523
200985	201352	18	29.8437404587523
200985	201353	24	29.8437404587523
200985	201355	19	25.6020441669312
200985	201356	22	25.6020441669312
200985	201358	16	25.6020441669312
200985	201359	22	54.3057124978718
200985	201362	17	153.499945237026
200985	201363	15	153.499945237026
200985	201364	19	150.121891288335
200985	201365	18	150.121891288335
200985	201366	19	144.547340990001
200985	201368	15	144.547340990001
200985	201372	17	150.033077126192
200985	201374	21	137.182209824209
200985	201378	26	95.6459189411157
200985	201380	19	95.6459189411157
200985	201383	20	95.6459189411157
200985	201385	20	84.3263549213101
200985	201386	19	84.3263549213101
[truncated: 998,000+ more rows]
