# Supplementary material for: Geographic-genetic analysis of Plasmodium falciparum parasite populations from surveys of primary school children in Western Kenya
Source: Wellcome Open Res. 2017 Sep 5;2:29. Originally published 2017 Apr 20. [Version 2] doi: 10.12688/wellcomeopenres.11228.2 (PMC5527688; doi:10.12688/wellcomeopenres.11228.2)
Supplement: Supplementary file 3 [file wellcomeopenres-2-13595-s0002.tgz › 13b05e21-3ee2-4c37-8020-81ae19d2a8f6.txt]

gene product	gene_symbol	assay_code	chr_valid	coord_valid	reference_allele	non-reference_allele	sequence	first_pcrp	second_pcrp	extension_primer	ext1_call	ext1_mass	ext1_seq	ext2_call	ext2_mass	ext2_seq
Dehydrofolate reductase	DHFR	DHFRN51I_C	4	755528	A	T	ATGCCATATGTGYATGTTGTAAGGTTGAAAGCAAAAATGAGGGGAAAAAAAATGAGGTTTTTAATAACTACACATTTAGAGGTCTAGGAAATAAAGGAGTATTACCATGGAAATGTA[A/T]TTCCCTAGATATGAAATATTTTYGTGCAGTTACAACATATGTGAATGAATCAAAATATGAAAAATTGAAATATAAGAGATGTAAATATTTAAACAAAGAAACTGTGGATA	ACGTTGGATGGATTCATTCACATATGTTG	ACGTTGGATGAACAAGTCTGCGACGTTTTC	GAGTATTACCATGGAAATGTA	A	6764.5	GAGTATTACCATGGAAATGTAA	T	6820.4	GAGTATTACCATGGAAATGTAT
Dehydrofolate reductase	DHFR	DHFRI164L_B	4	755190	A	T	TTGTCTAGAACCTTAAAAAAAGAAGATTTTGATGAAGATGTTTATATCATTAACAAAGTTGAAGATCTAATAGTTTTACTTGGGAAATTAAATTACTATAAATGTTTTATT[A/T]TAGGAGGTTCCGTTGTTTATCAAGAATTTTTAGAAAAGAAATTAATAAAAAAAATATATTTTACTAGAATAAATAGTACATATGAATGTGATGTATTTTTTCCAGAAATAAATGAAAATGAGTA	ACGTTGGATGGATCTAATAGTTTTACTTGGG	ACGTTGGATGTCTTGATAAACAACGGAAC	TAAACAACGGAACCTCCTA	T	6021	TAAACAACGGAACCTCCTAA	A	6076.9	TAAACAACGGAACCTCCTAT
Erythrocyte Binding Antigen - 165	EBA165	Pf_rs45333827	4	1096346	A	G	CCTCCAGAACATGAAACAAGCAAGATGGATACACATGCTGGTGGAAAAAATATGGAACAAGTGAGAAATGCGTCTGTTGATAGTTCTTCTGAAATGTCGA[A/G]TGGAGGTAGAGGCGGTTTAAAAACTAAAGAAATGAAGGGTGAGGAAGTTACTGGAATAACATCTAAAAATGATATAAATTTGGAAGATTCTACAGTACAT	ACGTTGGATGTGGAACAAGTGAGAAATGCG	ACGTTGGATGTTCCTCACCCTTCATTTCTT	CCGCCTCTACCTCCA	G	4656.1	CCGCCTCTACCTCCAC	A	4736	CCGCCTCTACCTCCAT
DNA repair protein RAD5, putative (RAD5)	MAL13P1_216	MAL13P1_216_MAL13_1717390	13	1717390	T	G	ATGTTATATTTATTATGGTACTTCTAAAGATATTAGTAGCGAAGAATTATCTGGATATTCTGTAGTATTAACAACATATTCTACTTTAGTTTCTGAATATAAAAATACGCTTAATAAAAAATTCTCAAATAAAGCTGAAAATAATAATAA[G/T]AGTACATATACAAATAAAGAATCATTTTTTAAAGATGTATCAAGTAGTACTACGAAAAAAAAGATGAACAACTTTTTTATGAAAACTGTSTTAAATAGTGGYAATAAAAATAATGATAATATATTTTTTTTTGATAAAAAAAAGACTAAT	ACGTTGGATGCGTAGTACTACTTGATACATC	ACGTTGGATGAAAATTCTCAAATAAAGCTG	gCTCAAATAAAGCTGAAAATAATAATAA	G	8916.9	gCTCAAATAAAGCTGAAAATAATAATAAG	T	8956.8	gCTCAAATAAAGCTGAAAATAATAATAAT
step II splicing factor, putative	MAL13P1_242	MAL13P1_242_MAL13_1924427_A	13	1928096	A	G	ATTTCAAATGAAACTACCCCTAATGAAAATATTGTAAATAAGATACTTATAAGATCAAAATATGATGAAGACATATTTTTAAAAAATCATAGATCTATTTATGGTTCTTATTATGATAAAGAAAAAAACAAATGGGGTTTCAAGTGTTGT[A/G]CAAATATAGATAAGAATTCAAAATGTACAAATAATACAAATTGTAGTTATAATTTAAATAATAATCTTATTAAAAAAGATTTAACTAAATCAAAGAAMAAAAAGAAGAAAAAAAAAAAACTAATAGTTGATAATAGTATAACAGCTGTTT	ACGTTGGATGCTTTTTGTTCTTTGATTTAG	ACGTTGGATGAAACAAATGGGGTTTCAAG	GGGGTTTCAAGTGTTGT	A	5558.6	GGGGTTTCAAGTGTTGTA	G	5574.6	GGGGTTTCAAGTGTTGTG
guanylyl cyclase beta (GCbeta)	MAL13P1_301	MAL13P1_301_MAL13_2412172	13	2415839	C	T	TGAAAGGATATTCAAAGATCCTGAAAATATATTTTTCCCAACTCGCGATTTTTACTCCTTTTTGAAATTATTCGAAAATAAAATATCATCAATATATAATCCATATTCTAGTAGTTTATCAAATTTATTGAAAGAAAAATATAAAAATTA[C/T]GTGAACGAAGAAATTCTTAACAAAAATGTGAAACTAACGAGTTTTGTAAAATCTCAGCTGACCATTGGATATAATCGTAATATTCATATAAATGATAGTATAAAGCATGTAACATATGGATTAACATATACACATATAYAYATAYAYAYA	ACGTTGGATGCCATATTCTAGTAGTTTATC	ACGTTGGATGCAAAACTCGTTAGTTTCAC	tttgGTTAAGAATTTCTTCGTTCAC	T	7899.2	tttgGTTAAGAATTTCTTCGTTCACA	C	7915.2	tttgGTTAAGAATTTCTTCGTTCACG
DNA repair endonuclease, putative	MAL13P1_346	MAL13P1_346_MAL13_2731153	13	2731153	G	A	GCTTCTTTTAAATTATTAAGATAATTATAAAATATAAGTGAATCATATATWAASAAATTACATAACATATTAACTAATGTWATGATTTCTTTTAATAACTTTTTAGTATTATAATTAAGTGTTTTTGTCTTAATATAGTTAAGTACATAT[A/G]CTTCTGCATTTTCAGAATATAATAAAGGGTTTAAATCAAAATCATGAAAWTTATAATTTTTTTTTWTTTCTAGATTAAGGTAATGTAAAATATTAAGTATATTTTCTTCTATTTTTAAAAGAACATTTGGAATRTCAAGATTAATTTCAT	ACGTTGGATGGTGTTTTTGTCTTAATATAG	ACGTTGGATGCATGATTTTGATTTAAACCC	aATTATATTCTGAAAATGCAGAAG	G	7655.1	aATTATATTCTGAAAATGCAGAAGC	A	7735	aATTATATTCTGAAAATGCAGAAGT
Hypothetical protein	MAL7P1_17	MAL7P1_17_MAL7_242868	7	187493	G	T	TATAATTGAACAATCTTCACAAAAWAAWAATAATAATAATARTMRTMATAGTCATAATAATAATAGTCATAGTCATAATAGTAATAGTCATAGTAATAATCAAGGTGATATACACATTAAAAAAATAGAATTAAGTTCAATTATTAATAA[G/T]AATAAAGAAAATTACTCAATGGAAAGTCTCAAATCATATGAAAATAATAATAAACTCGATTCGGAAAAAAAAAAAAAAAAAAAARAATTAATTTGTCCTATTAACTTATTAAAMAAWAAAAATGAAATACAACCAAAAGACAAAATTTAT	ACGTTGGATGGTCATAGTAATAATCAAGGTG	ACGTTGGATGGATTTGAGACTTTCCATTGAG	TTCCATTGAGTAATTTTCTTTATT	G	7535.9	TTCCATTGAGTAATTTTCTTTATTC	T	7560	TTCCATTGAGTAATTTTCTTTATTA
erythrocyte binding antigen -175	MAL7P1_176	PfEBA175_G1100D_A	7	1413859	T	G	CATACTAGTAATTCTGATAATGTTCAACAGTCTGGAGGAATTGTTAATATGAATGTTGAGAAAGAACTAAAAGATACTTTAGAAAATCCTTCTAGTAGCTTGGATGAAGGAAAAGCMCATGAAGWATTATCAGAACCAAATCTAAGCAGTGACCAAGATATGTCTAATACACCTGGACCTTTGGATAACACCAGTGAAGAAACTACAGAAAGAATTAGTAATAATGAATATAAAGTTAACGAGAGGGAAG[A/G]TGAGAGAACGCKTACTAAGGAATATGAAGRTAYTGTTTTGAAAAGTCATATGAATAGAGAATCAGACGATGGTGAATTATATGACGAAAATTCAGACTTWTCTACTGTAAATGATGAATCAGAAGACGCTGAAGCAAAAATGAA…	ACGTTGGATGCACCAGTGAAGAAACTACAG	ACGTTGGATGCTTCATATTCCTTAGTAAGCG	TTAGTAAGCGTTCTCTCA	G	5711.8	TTAGTAAGCGTTCTCTCAC	A	5791.7	TTAGTAAGCGTTCTCTCAT
erythrocyte binding antigen -175	MAL7P1_176	MAL7P1_176_MAL7_1413859	7	1413900	A	G	AAAAGATGGAAGAGTTATGGAACTCCAGATAATATAGATAAAAATATGTCTTTAATAAATAAACATAATAATGAAGAAATGTTTAACAACAATTATCAATCATTTTTATCGACAAGTTCATTAATAAASCAAAATAAAWATGTTCCTATTAACGMYGTACGTGTGTCTAGGATATTAAGTTTCCTGGATTCTAGAATTAA[G/T]AATRGAAGAWATAYTTCAWCTAATAACGAAGTTTTAARTARTTGTAGGGAAAAAAGGAAAGGAATGAAATGGSATTGTAAAAAGAAAAATGATAGAAGCAACTATGTATGTATTCCTGATCGTAGAATCCAATTATGCATTGTTAATCTTAGCATTATTAAAACATATACAAAAGAGACCATGAAGGATCATTT…	ACGTTGGATGTCCTTTCCTTTTTTCCCTAC	ACGTTGGATGCTAGGATATTAAGTTTCCTG	GTTTCCTGGATTCTAGAATTAA	G	7026.6	GTTTCCTGGATTCTAGAATTAAG	T	7066.5	GTTTCCTGGATTCTAGAATTAAT
erythrocyte binding antigen -175	MAL7P1_176	MAL7P1_176_MAL7_1413900	7	1413932	G	C	AAATATGTCTTTAATAAATAAACATAATAATGAAGAAATGTTTAACAACAATTATCAATCATTTTTATCGACAAGTTCATTAATAAASCAAAATAAAWATGTTCCTATTAACGMYGTACGTGTGTCTAGGATATTAAGTTTCCTGGATTCTAGAATTAAKAATRGAAGAWATAYTTCAWCTAATAACGAAGTTTTAARTA[A/G]TTGTAGGGAAAAAAGGAAAGGAATGAAATGGSATTGTAAAAAGAAAAATGATAGAAGCAACTATGTATGTATTCCTGATCGTAGAATCCAATTATGCATTGTTAATCTTAGCATTATTAAAACATATACAAAAGAGACCATGAAGGATCATTTCATTGAAGCCTCTAAAAAAGAATCTCAACTTTTGCTTAAAA…	ACGTTGGATGGTTTCCTGGATTCTAGAATT	ACGTTGGATGCATTCCTTTCCTTTTTTCC	CTTTCCTTTTTTCCCTACAA	G	6191.1	CTTTCCTTTTTTCCCTACAAC	A	6271	CTTTCCTTTTTTCCCTACAAT
erythrocyte binding antigen -175	MAL7P1_176	MAL7P1_176_MAL7_1413932	7	1414177	T	C	AAGAAATGTTTAACAACAATTATCAATCATTTTTATCGACAAGTTCATTAATAAASCAAAATAAAWATGTTCCTATTAACGMYGTACGTGTGTCTAGGATATTAAGTTTCCTGGATTCTAGAATTAAKAATRGAAGAWATAYTTCAWCTAATAACGAAGTTTTAARTARTTGTAGGGAAAAAAGGAAAGGAATGAAATGG[C/G]ATTGTAAAAAGAAAAATGATAGAAGCAACTATGTATGTATTCCTGATCGTAGAATCCAATTATGCATTGTTAATCTTAGCATTATTAAAACATATACAAAAGAGACCATGAAGGATCATTTCATTGAAGCCTCTAAAAAAGAATCTCAACTTTTGCTTAAAAAAAATGATAACRAATATAATTCTAAATTTTGT…	ACGTTGGATGGGATTCTACGATCAGGAATAC	ACGTTGGATGGGGAAAAAAGGAAAGGAATG	AAGGAAAGGAATGAAATGG	C	6230.1	AAGGAAAGGAATGAAATGGC	G	6270.1	AAGGAAAGGAATGAAATGGG
erythrocyte binding antigen -175	MAL7P1_176	MAL7P1_176_MAL7_1414177	7	1414207	G	A	GATCGTAGAATCCAATTATGCATTGTTAATCTTAGCATTATTAAAACATATACAAAAGAGACCATGAAGGATCATTTCATTGAAGCCTCTAAAAAAGAATCTCAACTTTTGCTTAAAAAAAATGATAACRAATATAATTCTAAATTTTGTAATGATTTGAAGAATAGTTTTTTAGATTATGGACATCTTGCTATGGGAAA[C/T]GATATGGATTTTGGAGGTTATTCAACTAARGCAGAAAACAAAATTCAAGAAGTTTTTAAAGGGGCTCATGGGRAAAWAAGTGAACATRAAATTAAAAATTTTAGAAAAAAATGGTGGARTGAATTTAGAGAGAAACTTTGGGAAGCTATGYTATCTGAGCATAAAAATAATATARATAATTGTAAAAATATTCC…	ACGTTGGATGTAGATTATGGACATCTTGC	ACGTTGGATGCCATGAGCCCCTTTAAAAAC	ATAACCTCCAAAATCCATATC	T	6573.4	ATAACCTCCAAAATCCATATCA	C	6589.4	ATAACCTCCAAAATCCATATCG
erythrocyte binding antigen -175	MAL7P1_176	MAL7P1_176_MAL7_1414207	7	1414254	T	A	CTTAGCATTATTAAAACATATACAAAAGAGACCATGAAGGATCATTTCATTGAAGCCTCTAAAAAAGAATCTCAACTTTTGCTTAAAAAAAATGATAACRAATATAATTCTAAATTTTGTAATGATTTGAAGAATAGTTTTTTAGATTATGGACATCTTGCTATGGGAAAYGATATGGATTTTGGAGGTTATTCAACTAA[A/G]GCAGAAAACAAAATTCAAGAAGTTTTTAAAGGGGCTCATGGGRAAAWAAGTGAACATRAAATTAAAAATTTTAGAAAAAAATGGTGGARTGAATTTAGAGAGAAACTTTGGGAAGCTATGYTATCTGAGCATAAAAATAATATARATAATTGTAAAAATATTCCCCAAGAAGAATTACAAATTACTCAATGGAT…	ACGTTGGATGTATGGACATCTTGCTATGGG	ACGTTGGATGCCATGAGCCCCTTTAAAAAC	cTCTTGAATTTTGTTTTCTGC	G	6606.3	cTCTTGAATTTTGTTTTCTGCC	A	6686.2	cTCTTGAATTTTGTTTTCTGCT
erythrocyte binding antigen -175	MAL7P1_176	MAL7P1_176_MAL7_1414254	7	1414352	A	G	CATTGAAGCCTCTAAAAAAGAATCTCAACTTTTGCTTAAAAAAAATGATAACRAATATAATTCTAAATTTTGTAATGATTTGAAGAATAGTTTTTTAGATTATGGACATCTTGCTATGGGAAAYGATATGGATTTTGGAGGTTATTCAACTAARGCAGAAAACAAAATTCAAGAAGTTTTTAAAGGGGCTCATGGGGAAA[A/T]AAGTGAACATAAAATTAAAAATTTTAGAAAAAAATGGTGGARTGAATTTAGAGAGAAACTTTGGGAAGCTATGYTATCTGAGCATAAAAATAATATARATAATTGTAAAAATATTCCCCAAGAAGAATTACAAATTACTCAATGGATAAAAGAATGGCATGGAGAATTTTTGCTTGAAAGAKATAATAGATCAA…	ACGTTGGATGAGCTTCCCAAAGTTTCTCTC	ACGTTGGATGAGAAGTTTTTAAAGGGGCTC	GGGCTCATGGGGAAA	A	4953.3	GGGCTCATGGGGAAAA	T	5009.2	GGGCTCATGGGGAAAT
erythrocyte binding antigen -175	MAL7P1_176	PfEBA175_L300L_A	7	1414436	G	T	AGTTTTTAAAGGGGCTCATGGGRAAATAAGTGAACATRAAATTAAAAATTTTAGAAAARAATGGTGGAATGAATTTAGAGAGAAACTTTGGGAAGCTATG[C/T]TATCTGAGCATAAAAATAATATAAATAATTGTAAAAATATTCCCCAAGAAGAATTACAAATTACTCAATGGATAAAAGAATGGCATGGAGAATTTTTGCT	ACGTTGGATGGGTGGAATGAATTTAGAGAG	ACGTTGGATGTTTGTAATTCTTCTTGGGG	AATTATTTATATTATTTTTATGCTCAGATA	T	9445.2	AATTATTTATATTATTTTTATGCTCAGATAA	C	9461.2	AATTATTTATATTATTTTTATGCTCAGATAG
erythrocyte binding antigen -175	MAL7P1_176	MAL7P1_176_MAL7_1414352	7	1414453	G	T	ATTATGGACATCTTGCTATGGGAAAYGATATGGATTTTGGAGGTTATTCAACTAARGCAGAAAACAAAATTCAAGAAGTTTTTAAAGGGGCTCATGGGRAAAWAAGTGAACATRAAATTAAAAATTTTAGAAAAAAATGGTGGARTGAATTTAGAGAGAAACTTTGGGAAGCTATGYTATCTGAGCATAAAAATAATATA[A/G]ATAATTGTAAAAATATTCCCCAAGAAGAATTACAAATTACTCAATGGATAAAAGAATGGCATGGAGAATTTTTGCTTGAAAGAKATAATAGATCAAAATTKCCAAAAAGTAAATGTAAAAATAATACATTATATGAAGCATGTGAGAAGGAATGTATTGATCCATGTATGAAATATAGAGATTGGATTATTAGA…	ACGTTGGATGAGAGAGAAACTTTGGGAAGC	ACGTTGGATGTTTGTAATTCTTCTTGGGG	tgCTTGGGGAATATTTTTACAATTAT	G	8252.4	tgCTTGGGGAATATTTTTACAATTATC	A	8332.3	tgCTTGGGGAATATTTTTACAATTATT
erythrocyte binding antigen -175	MAL7P1_176	MAL7P1_176_MAL7_1414436	7	1414864	A	C	AAGGGGCTCATGGGGAAAWAAGTGAACATAAAATTAAAAATTTTAGAAAAAAATGGTGGARTGAATTTAGAGAGAAACTTTGGGAAGCTATGYTATCTGAGCATAAAAATAATATARATAATTGTAAAAATATTCCCCAAGAAGAATTACAAATTACTCAATGGATAAAAGAATGGCATGGAGAATTTTTGCTTGAAAGA[G/T]ATAATAGATCAAAATTKCCAAAAAGTAAATGTAAAAATAATACATTATATGAAGCATGTGAGAAGGAATGTATTGATCCATGTATGAAATATAGAGATTGGATTATTAGAAGTAAATTTGAATGGCATACGTTATCGAAAGAATATGAAACTCAAAAAKTTCCAAAGGAAAATGCGGAAAATTATTTAATCAAA…	ACGTTGGATGCATTCCTTCTCACATGCTTC	ACGTTGGATGGGCATGGAGAATTTTTGCTT	GGAGAATTTTTGCTTGAAAGA	G	6811.5	GGAGAATTTTTGCTTGAAAGAG	T	6851.4	GGAGAATTTTTGCTTGAAAGAT
erythrocyte binding antigen -175	MAL7P1_176	MAL7P1_176_MAL7_1414453	7	1414874	T	G	AWAAGTGAACATRAAATTAAAAATTTTAGAAAAAAATGGTGGARTGAATTTAGAGAGAAACTTTGGGAAGCTATGYTATCTGAGCATAAAAATAATATARATAATTGTAAAAATATTCCCCAAGAAGAATTACAAATTACTCAATGGATAAAAGAATGGCATGGAGAATTTTTGCTTGAAAGAKATAATAGATCAAAATT[G/T]CCAAAAAGTAAATGTAAAAATAATACATTATATGAAGCATGTGAGAAGGAATGTATTGATCCATGTATGAAATATAGAGATTGGATTATTAGAAGTAAATTTGAATGGCATACGTTATCGAAAGAATATGAAACTCAAAAWKTTYCAAAGGAAAATGCGGAAAATTATTTAATCAAAAWTTCARAAAACAAGAA…	ACGTTGGATGGGCATGGAGAATTTTTGCTTG	ACGTTGGATGCATTCCTTCTCACATGCTTC	ATGTATTATTTTTACATTTACTTTTTGG	G	8801.8	ATGTATTATTTTTACATTTACTTTTTGGC	T	8825.8	ATGTATTATTTTTACATTTACTTTTTGGA
erythrocyte binding antigen -175	MAL7P1_176	MAL7P1_176_MAL7_1414864	7	1414954	C	T	TTATTATTGAATAATTGTGATGCTGAATATTCAAAATATTGTGATTGTAAACATACTACTACTCTCGTTAAAAGCGTTTTAAATGGTAACGACAATACAATTAAGGAAAAGCGTGAACATATTGATTTAGATGATTTTTCTAAATTTGGATGTGATAAAAATTCCGTTGATACAAACACAAAGGTGTGGGAATGTAAAAA[A/C]CCTTATAAAKTATCCACTAAAGATGTATGTGTACCTCCGAGGAGGCAAGAATTATGTCTTGGAAACATTGATAGAATATACGATAAAAAYCTATTAATGATAAAAGAGCATATTCTTGCTATTGCAATATATGAATCAAGAATATTGAAACGAAAATATAAGAATAAAGATGATAAAGAAGTTTGTAAAATCAT…	ACGTTGGATGCATAATTCTTGCCTCCTCGG	ACGTTGGATGAACACAAAGGTGTGGGAATG	cGGTGTGGGAATGTAAAAA	C	6188.1	cGGTGTGGGAATGTAAAAAC	A	6212.1	cGGTGTGGGAATGTAAAAAA
erythrocyte binding antigen -175	MAL7P1_176	MAL7P1_176_MAL7_1414874	7	1415420	C	A	ATAATTGTGATGCTGAATATTCAAAATATTGTGATTGTAAACATACTACTACTCTCGTTAAAAGCGTTTTAAATGGTAACGACAATACAATTAAGGAAAAGCGTGAACATATTGATTTAGATGATTTTTCTAAATTTGGATGTGATAAAAATTCCGTTGATACAAACACAAAGGTGTGGGAATGTAAAAAMCCTTATAAA[G/T]TATCCACTAAAGATGTATGTGTACCTCCGAGGAGGCAAGAATTATGTCTTGGAAACATTGATAGAATATACGATAAAAAYCTATTAATGATAAAAGAGCATATTCTTGCTATTGCAATATATGAATCAAGAATATTGAAACGAAAATATAAGAATAAAGATGATAAAGAAGTTTGTAAAATCATAAATAAAACT…	ACGTTGGATGAACACAAAGGTGTGGGAATG	ACGTTGGATGCATAATTCTTGCCTCCTCGG	ACACATACATCTTTAGTGGATA	G	6964.6	ACACATACATCTTTAGTGGATAC	T	6988.6	ACACATACATCTTTAGTGGATAA
erythrocyte binding antigen -175	MAL7P1_176	MAL7P1_176_MAL7_1414954	7	1415442	A	G	GACAATACAATTAAGGAAAAGCGTGAACATATTGATTTAGATGATTTTTCTAAATTTGGATGTGATAAAAATTCCGTTGATACAAACACAAAGGTGTGGGAATGTAAAAAMCCTTATAAAKTATCCACTAAAGATGTATGTGTACCTCCGAGGAGGCAAGAATTATGTCTTGGAAACATTGATAGAATATACGATAAAAA[C/T]CTATTAATGATAAAAGAGCATATTCTTGCTATTGCAATATATGAATCAAGAATATTGAAACGAAAATATAAGAATAAAGATGATAAAGAAGTTTGTAAAATCATAAATAAAACTTTCGCTGATATAAGAGATATTATAGGAGGTACTGATTATTGGAATGATTTGAGCAATAGAAAATTAGTAGGAAAAATTAA…	ACGTTGGATGCCGAGGAGGCAAGAATTATG	ACGTTGGATGGCAATAGCAAGAATATGCTC	AAGAATATGCTCTTTTATCATTAATAG	T	8542.6	AAGAATATGCTCTTTTATCATTAATAGA	C	8558.6	AAGAATATGCTCTTTTATCATTAATAGG
erythrocyte binding antigen -175	MAL7P1_176	MAL7P1_176_MAL7_1415420	7	1415733	G	A	TTAAAAAAGATGTATGGAATGTGATATCATGGGTATTCAAGGATAAAACTGTTTGTAAAGAAGATGATATTGAAAATATACCACAATTCTTCAGATGGTTTAGTGAATGGGGTGATGATTATTGCCAGGATAAAACAAAAATGATAGAGACTCTGAAGGTTGAATGCAAAGAAAAACCTTGTGAAGATGACAATTGTAAA[A/C]GTAAATGTAATTCATATAAAGRATGGATATCAAAAAAAAAAGAAGARTATAATAAACAAGCCAAACAATACCAAGAATATCAAAAAGGAAATAATTACAAAATGTATTCTGAATTTAAATCTATAAAACCAGAAGTTTATTTAAAGAAATACTCGGAAAAATGTTCTAACCTAAATTTCGAAGATGAATTTAAG…	ACGTTGGATGGGTATTGTTTGGCTTGTTT	ACGTTGGATGACCTTGTGAAGATGACAAT	TGTGAAGATGACAATTGTAAA	C	6764.5	TGTGAAGATGACAATTGTAAAC	A	6788.5	TGTGAAGATGACAATTGTAAAA
erythrocyte binding antigen -175	MAL7P1_176	MAL7P1_176_MAL7_1415442	7	1415763	G	C	GATATCATGGGTATTCAAGGATAAAACTGTTTGTAAAGAAGATGATATTGAAAATATACCACAATTCTTCAGATGGTTTAGTGAATGGGGTGATGATTATTGCCAGGATAAAACAAAAATGATAGAGACTCTGAAGGTTGAATGCAAAGAAAAACCTTGTGAAGATGACAATTGTAAAMGTAAATGTAATTCATATAAAG[A/G]ATGGATATCAAAAAAAAAAGAAGARTATAATAAACAAGCCAAACAATACCAAGAATATCAAAAAGGAAATAATTACAAAATGTATTCTGAATTTAAATCTATAAAACCAGAAGTTTATTTAAAGAAATACTCGGAAAAATGTTCTAACCTAAATTTCGAAGATGAATTTAAGGAAGAATTACATTCAGATTATA…	ACGTTGGATGCCTTGTGAAGATGACAATT	ACGTTGGATGCTTGGTATTGTTTGGCTTGT	TCTTCTTTTTTTTTTGATATCCAT	G	7477.9	TCTTCTTTTTTTTTTGATATCCATC	A	7557.8	TCTTCTTTTTTTTTTGATATCCATT
erythrocyte binding antigen -175	MAL7P1_176	MAL7P1_176_MAL7_1415733	7	1415845	A	T	ATTTAAATCTATAAAACCAGAAGTTTATTTAAAGAAATACTCGGAAAAATGTTCTAACCTAAATTTCGAAGATGAATTTAAGGAAGAATTACATTCAGATTATAAAAATAAATGTACGATGTGTCCAGAAGTAAAGGATGTACCAATTTCTATAATAAGAAATAATGAACAAACTTCGCAAGAAGCAGTTCCTGAGGAAA[A/G]CACTGAAATAGCACACAGAACKGAAAMTCSTACGGATGAACGAAAAAATCAGGAACCAGCAAATAAGGATTTAAAGAATCCACAACAAAGTGTAGGAGAGAACGGAACTAAWGATTTATTACAAGAAGATTTAGGAGGATCACGAAGTGAAGACSAAGTGACACAARAATTTGRAGTAAATCATGRAATASCTA…	ACGTTGGATGGCTGGTTCCTGATTTTTTCG	ACGTTGGATGTTCGCAAGAAGCAGTTCCTG	GCAGTTCCTGAGGAAA	A	5201.4	GCAGTTCCTGAGGAAAA	G	5217.4	GCAGTTCCTGAGGAAAG
erythrocyte binding antigen -175	MAL7P1_176	MAL7P1_176_MAL7_1415763	7	1415888	G	C	AAAGAAATACTCGGAAAAATGTTCTAACCTAAATTTCGAAGATGAATTTAAGGAAGAATTACATTCAGATTATAAAAATAAATGTACGATGTGTCCAGAAGTAAAGGATGTACCAATTTCTATAATAAGAAATAATGAACAAACTTCGCAAGAAGCAGTTCCTGAGGAAARCACTGAAATAGCACACAGAACKGAAAMTC[C/G]TACGGATGAACGAAAAAATCAGGAACCAGCAAATAAGGATTTAAAGAATCCACAACAAAGTGTAGGAGAGAACGGAACTAAWGATTTATTACAAGAAGATTTAGGAGGATCACGAAGTGAAGACSAAGTGACACAARAATTTGRAGTAAATCATGRAATASCTAAGGGTGAGGATMAAACGTTAGRAAAATCTG…	ACGTTGGATGTTCGCAAGAAGCAGTTCCTG	ACGTTGGATGGCTGGTTCCTGATTTTTTCG	ATTTTTTCGTTCATCCGTA	G	5981.9	ATTTTTTCGTTCATCCGTAC	C	6022	ATTTTTTCGTTCATCCGTAG
erythrocyte binding antigen -175	MAL7P1_176	MAL7P1_176_MAL7_1415845	7	1415949	G	A	TGTACGATGTGTCCAGAAGTAAAGGATGTACCAATTTCTATAATAAGAAATAATGAACAAACTTCGCAAGAAGCAGTTCCTGAGGAAARCACTGAAATAGCACACAGAACKGAAAMTCSTACGGATGAACGAAAAAATCAGGAACCAGCAAATAAGGATTTAAAGAATCCACAACAAAGTGTAGGAGAGAACGGAACTAA[A/T]GATTTATTACAAGAAGATTTAGGAGGATCACGAAGTGAAGACSAAGTGACACAARAATTTGRAGTAAATCATGRAATASCTAAGGGTGAGGATMAAACGTTAGRAAAATCTGACGCCATTCCAAACATAGGCGAACCCGAAACGGGAATTTCCACTACAGAAGAAAGTAGACATGAAGAAGGCCACAATAAACA…	ACGTTGGATGGTCTTCACTTCGTGATCCTC	ACGTTGGATGCAAAGTGTAGGAGAGAACGG	cccGGAGAGAACGGAACTAA	A	6440.2	cccGGAGAGAACGGAACTAAA	T	6496.1	cccGGAGAGAACGGAACTAAT
erythrocyte binding antigen -175	MAL7P1_176	MAL7P1_176_MAL7_1415888	7	1416124	C	A	TAAGAAATAATGAACAAACTTCGCAAGAAGCAGTTCCTGAGGAAARCACTGAAATAGCACACAGAACKGAAAMTCSTACGGATGAACGAAAAAATCAGGAACCAGCAAATAAGGATTTAAAGAATCCACAACAAAGTGTAGGAGAGAACGGAACTAAWGATTTATTACAAGAAGATTTAGGAGGATCACGAAGTGAAGAC[C/G]AAGTGACACAARAATTTGRAGTAAATCATGRAATASCTAAGGGTGAGGATMAAACGTTAGRAAAATCTGACGCCATTCCAAACATAGGCGAACCCGAAACGGGAATTTCCACTACAGAAGAAAGTAGACATGAAGAAGGCCACAATAAACAARCATTKTCTACTTCAGTCGATGAGCCTGAATTATCTGATACA…	ACGTTGGATGTTGGAATGGCGTCAGATTTT	ACGTTGGATGGATTTAGGAGGATCACGAAG	cGGAGGATCACGAAGTGAAGAC	C	7089.7	cGGAGGATCACGAAGTGAAGACC	G	7129.7	cGGAGGATCACGAAGTGAAGACG
erythrocyte binding antigen -175	MAL7P1_176	MAL7P1_176_MAL7_1415949	7	1416452	G	A	CAGAACKGAAAMTCSTACGGATGAACGAAAAAATCAGGAACCAGCAAATAAGGATTTAAAGAATCCACAACAAAGTGTAGGAGAGAACGGAACTAAWGATTTATTACAAGAAGATTTAGGAGGATCACGAAGTGAAGACSAAGTGACACAARAATTTGRAGTAAATCATGRAATASCTAAGGGTGAGGATMAAACGTTAG[A/G]AAAATCTGACGCCATTCCAAACATAGGCGAACCCGAAACGGGAATTTCCACTACAGAAGAAAGTAGACATGAAGAAGGCCACAATAAACAARCATTKTCTACTTCAGTCGATGAGCCTGAATTATCTGATACACWTCAATTGCATGAAGATACTAAAGAAAATGATAAACTACCMCTAGAATCATCTACAATCA…	ACGTTGGATGGAGGATCACGAAGTGAAGAC	ACGTTGGATGCCTATGTTTGGAATGGCGTC	GAATGGCGTCAGATTTT	G	5487.6	GAATGGCGTCAGATTTTC	A	5567.5	GAATGGCGTCAGATTTTT
erythrocyte binding antigen -175	MAL7P1_176	MAL7P1_176_MAL7_1416124	7	1417189	T	C	SCTAAGGGTGAGGATMAAACGTTAGRAAAATCTGACGCCATTCCAAACATAGGCGAACCCGAAACGGGAATTTCCACTACAGAAGAAAGTAGACATGAAGAAGGCCACAATAAACAARCATTKTCTACTTCAGTCGATGAGCCTGAATTATCTGATACACWTCAATTGCATGAAGATACTAAAGAAAATGATAAACTACC[A/C]CTAGAATCATCTACAATCACATCTCCTACGGAAAGTGSAAGTTCTGATACARMGGAAACTCCATCTATCTCTRAAGSACCAAAAGGAAATGAACAAAAARAACGTGATGACGATAGTTTGAGTAAAATAAGTGTATCACCAGAAAATTCAAGACCTGAAACTGATGCTAAAGATACTTCTAACTTGTTAAAATT…	ACGTTGGATGCGTAGGAGATGTGATTGTAG	ACGTTGGATGCGATGAGCCTGAATTATCTG	ATACTAAAGAAAATGATAAACTACC	C	7906.2	ATACTAAAGAAAATGATAAACTACCC	A	7930.3	ATACTAAAGAAAATGATAAACTACCA
erythrocyte binding antigen -175	MAL7P1_176	MAL7P1_176_MAL7_1416452	7	1417304	G	T	TAAGTGTATCACCAGAAAATTCAAGACCTGAAACTGATGCTAAAGATACTTCTAACTTGTTAAAATTAAAAGGAGATGTTGATATTAGTATGCCTAAAGCAGTTATTGGGAGCAGTCCTAATGATAATATAAATGTTACTGAACAAGGGGATAATATTTCCGGGGKGAATTMTAAACCTTTATCTGATGATGTACGTCMA[A/G]ATAAAAATCATGAAGAGGTGAAAGAACATACTAGTAATTCTGATAATGTTCAACAGTCTGGAGGAATTGTTAATATGAATGTTGAGAAAGAACTAAAAGATACTTTAGAAAATCCTTCTAGTAGCTTGGATGAAGGAAAAGCACATGAAGAATTATCAGAACCAAATCTAAGCAGTGACCAAGATATGTCTAAT…	ACGTTGGATGGGGATAATATTTCCGGGGTG	ACGTTGGATGGTATGTTCTTTCACCTCTTC	TCACCTCTTCATGATTTTTAT	G	6559.3	TCACCTCTTCATGATTTTTATC	A	6639.2	TCACCTCTTCATGATTTTTATT
erythrocyte binding antigen -175	MAL7P1_176	MAL7P1_176_MAL7_1417189	7	1417607	A	G	ATTAGTGTTCCTGTTACAGGAGAAATTGATGAAAAATTAAGGGAAAGTAAAGAATCAAAAATTCATAAGGCTGAAGAGGAAAGATTAAGTCATACAGATATACATAAAATTAATCCTGAAGATAGAAATAGTAATACATTACATTTAAAAGATATAAGAAATGAGGAAAACGAAAGACACTTAACTAATCAAAACATTAA[C/T]ATTAGTCAAGAAAGGGATTTGCAAAAACATGGATTCCATAYCATGAATAATCTACATGGAGATGGMGTTTCCGAAAGAAGTCAAATTAAYCATAGTCATCATGGAAACARACAAKATCGGGGGGGAAATTCTGGGAATGTTTTAAATATGAGATCTAATAATAATAATTTTAATAATATTCCAAGTAGATATAA…	ACGTTGGATGATGAGGAAAACGAAAGACAC	ACGTTGGATGTCCATGTTTTTGCAAATCCC	tCAAATCCCTTTCTTGACTAAT	T	6890.5	tCAAATCCCTTTCTTGACTAATA	C	6906.5	tCAAATCCCTTTCTTGACTAATG
erythrocyte binding antigen -175	MAL7P1_176	MAL7P1_176_MAL7_1417304	7	1418020	A	T	CTGAAGATAGAAATAGTAATACATTACATTTAAAAGATATAAGAAATGAGGAAAACGAAAGACACTTAACTAATCAAAACATTAAYATTAGTCAAGAAAGGGATTTGCAAAAACATGGATTCCATAYCATGAATAATCTACATGGAGATGGMGTTTCCGAAAGAAGTCAAATTAAYCATAGTCATCATGGAAACARACAA[G/T]ATCGGGGGGGAAATTCTGGGAATGTTTTAAATATGAGATCTAATAATAATAATTTTAATAATATTCCAAGTAGATATAATTTATATGATAAAAAATTWGATTTAGATCTTTATRAAAACAGAAATGATAGTACAACAAAAGAATTAATAAAGAAATTAGCAGAAATAAATAAATGTGAGAACGAAATTTCTGTA…	ACGTTGGATGGAATAATCTACATGGAGATGG	ACGTTGGATGAACATTCCCAGAATTTCCCC	AATTTCCCCCCCGAT	G	4695.1	AATTTCCCCCCCGATC	T	4719.1	AATTTCCCCCCCGATA
erythrocyte binding antigen -175	MAL7P1_176	MAL7P1_176_MAL7_1417607	7	1361353	A	G	AGATCTTTATRAAAACAGAAATGATAGTACAACAAAAGAATTAATAAAGAAATTAGCAGAAATAAATAAATGTGAGAACGAAATTTCTGTAAAATATTGTGACCRTATGATTCATGAAGAAATCYCATTAAAAACATGCWCTAAAGAAAAAACAAGAAATCTGTGTTGTGCAGTATCAGATTACTGTATGAGCTATTTT[A/G]CATATGATTCAGAGGAATATTATAATTGTACGAAAAGGGAATTTGATGATCCATCTTATACATGTTTCAGAAAGGAGGCTTTTTCAAGTATGATATTCAAATTTTTAATAACAAATAAAATATATTATTATTTTTATACTTACAAAACTGCAAAAGTAACAATAAAAAAAATTAATTTCTCATTAATTTTTTTTT…	ACGTTGGATGAGATGGATCATCAAATTCCC	ACGTTGGATGTCTGTGTTGTGCAGTATCAG	CAGATTACTGTATGAGCTATTTT	A	7314.8	CAGATTACTGTATGAGCTATTTTA	G	7330.8	CAGATTACTGTATGAGCTATTTTG
erythrocyte binding antigen -175	MAL7P1_176	MAL7P1_176_MAL7_1418020	7	1414328	T	C	GTATGCCATATTATGCAGGAGCAGGTGTGTTATTTATTATATTGGTTATTTTAGGTGCTTCACAAGCCAAATATCAAAGGTTAGAAAAAATAAATAAAAATAAAATTGAGAAGAATGTAAATTAAATATATATATATATATATATATATATATATTGTATTATATATTTTTTTTTTATAGTTCTGAAGGAGTTATGAATG[A/T]GAATAATGAGAATAATTTTTYATTTGAAGTTACTGATAATTTAGATAAATTATCCAATATGTGTAATACAAATATAAAAAAAAATAATAAATAAATAAATAATTACAAGGAAATAAAAATGATATATATTATTACATTATGTTTGTTTACTTTTATATTATCCTATAATATTTATTTTTATTTTATGTTTTTTT…	ACGTTGGATGTCTAAATTATCAGTAACTTC	ACGTTGGATGTTTTATAGTTCTGAAGGAG	gGTTCTGAAGGAGTTATGAATG	A	7140.7	gGTTCTGAAGGAGTTATGAATGA	T	7196.6	gGTTCTGAAGGAGTTATGAATGT
Plasmodium exported protein (hyp9), unknown function	MAL7P1_177	MAL7P1_177_MAL7_1428081	7	1428081	G	A	KGTTACAATAAGTGTAACAAATAAATGGGTGATTGTAARTGAATGGGATTATTTAATRAATGATTTGTGTAAAGAGAACAATATTGAAATTGAAGATGGTAATGTGAAAAAARARAAAAAAMCGGTAAAATACGTTGTGCGTGTGTTAGGATATTGTAATAATACCTTTTGTAATAGTTTCTTTGCCTTTTATTACCATG[A/G]TAGGATTAGGAAGATGTATGTTTCATTCAAAMRAAAAGGGTGYCAATGTTTTTAAAAATGTATGGAATGCTCTTTTTTAAGTATTATATAAAAGGATTCTTTATATTCTTAACATAAATAATACTATAAAAAGAAATATCCACAAAAATACAAAAATGAAAAGACTAAGAAAAAAAAAAAAAAAAAAAAAAAAA…	ACGTTGGATGTACGTTGTGCGTGTGTTAGG	ACGTTGGATGGAATGAAACATACATCTTCC	gagACATACATCTTCCTAATCCTA	G	7502.9	gagACATACATCTTCCTAATCCTAC	A	7582.8	gagACATACATCTTCCTAATCCTAT
alpha/beta hydrolase, putative (GEXP08)	MAL7P1_178	MAL7P1_178_MAL7_1435585	7	1435585	A	G	AAGTTTTAGGTAGGACTMTAAAATATCCATGGGTTAAACTGGATGATGATACAGATCCTTATCATTACCATGARGAATTAAAAGCTGGTATRGCTTTAGAATGTTTATTTGGTACCTATTCATGTATGAAAAGTAAAATTTTAAAATATATAGACGAAWGTGATATTGATATTATAGTGTTACAATCAAAATATGATAAT[A/G]TAGTGGATCCGACAGGTTCTGTAAATTTTGTGAAWMAAATGGTTAATATATATAACAAAAAAGAAGAAGATGATTCAAATAATAATGAAAGTAATAATAATAATAATAATAATAATAATAGTAATAATAATAATAACAATAATGATCATATAAATAAWGMGGGAAATATAAAGTCGCATATTCATTCAAATART…	ACGTTGGATGGTGATATTGATATTATAGTG	ACGTTGGATGAAATTTACAGAACCTGTCGG	CCTGTCGGATCCACTA	G	5064.3	CCTGTCGGATCCACTAC	A	5144.2	CCTGTCGGATCCACTAT
Regulator of chloroquine condensation, putative	MAL7P1_38	Pf_MAL7P1_38_MAL7_562446	7	507068	A	G	TACAAAATGAAGATGATAAAATGGATAAAACATATAAAGTTAATAAAAATAAAGGAAAAGATCATACTTATATTAAAGATACTTATTATGATAAATCTACAAATAAATATTCAACAAAAGATATGTCTCAACCTTTAGATAAAATAAATGAACAAAGTGAAGGTTCMAACTTACCAAGTGAACAAAATAAAAGACGAAGAAGTGTTAAAACTAAATCATATCTAAGYAATGAAAGCCCAACAAGAAAACA[A/G]CCTAGAAGGTCATGTAAAGAACATACATCATTAAATGAAAATGCAAATAARAAATTCTACCAAATTATTGATAAACCAATAATAAAAAAAAAAAGAAAAACTASTACTTCAAYGAAAAACAAAAACACMAAYCTAAARGAAGCA…	ACGTTGGATGGACGAAGAAGTGTTAAAAC	ACGTTGGATGGTATGTTCTTTACATGACC	aTTCTTTACATGACCTTCTAGG	G	6922.5	aTTCTTTACATGACCTTCTAGGC	A	7002.5	aTTCTTTACATGACCTTCTAGGT
protein phosphatase, putative	MAL8P1_109	MAL8P1_109_MAL8_527940	8	527940	A	G	AAGTGAGAAGCTCTTACTCCAGCTACTGAGGAACGATTTTTTAAACTTCGTTTCTTCTTATCTAATTTTTTTCTTCTTTCTTCTTCTTCTTCATTTTCTTCTCCTTCAACCACTTCTTGTACTTCATTTTCGCTTATTCTTCTTGTTGTC[A/G]CATTTTCAGACGATTCCTTAAATTTATCTTCATTGTGTTTTAATTCTTGTATGCTTCTTTTTATTTCTTCAGTGTCATCCGGCAAATCAATTTTAGTGCTTATMGAGAGTCTTCTTCTAGTATTYTTTTTCTCTTTAACTAAWAAAAAAA	ACGTTGGATGAAATTTAAGGAATCGTCTG	ACGTTGGATGTCTTCTCCTTCAACCACTTC	gTCGCTTATTCTTCTTGTTGTC	A	6935.5	gTCGCTTATTCTTCTTGTTGTCA	G	6951.5	gTCGCTTATTCTTCTTGTTGTCG
small heat shock protein HSP20, putative (HSP20)	MAL8P1_78	MAL8P1_78_MAL8_761527	8	760399	A	T	ATTATTATTTTTATTTTATTATTWTATATATATATATATATTTATWTATWTATWTATTTATTTATTTATAGAAAGAGAAACCATCTATTCCTAAGAGCAAAAATGCCTTAGTAAATCCAAACACAGTATTGGAAATTGAGCCTGACAATA[A/T]CTTGAAGAAACAAATTACATTTAGACCTAAAGTCGATATAATGTATGATGCAGATAAATGTGAAGCTATATTAGTTTTAGATATTCCAGGATTTAAAATAGAAGATATAGATGTAGAAATAGGTGAAGGTATGTTGACTGTGGCTGGACC	ACGTTGGATGGCTTCACATTTATCTGCATC	ACGTTGGATGCAGTATTGGAAATTGAGCCTG	GAAATTGAGCCTGACAATA	A	6116	GAAATTGAGCCTGACAATAA	T	6171.9	GAAATTGAGCCTGACAATAT
Multidrug resistance Protein 1	MDR1	Pfmdr1_Y184F_A	5	958435	A	T	GTGTTTTTTATCAAGATGGACAATTTCATGATAATAATCCTGGATCTAAATTAAGATCTGATTTAGATTTTTATTTAGAACAAGTGAGTTCAGGAATTGGTACGAAATTTATAACAATTTTTACATATGCCAGTTCCTTTTTAGGKTTAT[A/T]TATTTGGTCATTAATAAAAAATGCACGTTTGACTTTATGTATTACTTGCGTTTTTYCGTTAATTTATGTTTGTGGTGTCATATGTAATAAGAAAGTAAAATTAAATAAAAAAACATCTTTGTTATATAATAACAATACCATGTCCATTAT	ACGTTGGATGCATATGCCAGTTCCTTTTTAG	ACGTTGGATGCGCAAGTAATACATAAAGTC	aaTGCATTTTTTATTAATGACCAAATA	T	8526.6	aaTGCATTTTTTATTAATGACCAAATAA	A	8582.5	aaTGCATTTTTTATTAATGACCAAATAT
Conserved Plasmodium protein, unkown function	PF07_0044	Pf_PF07_0044_MAL7_536976	7	481598	C	T	CTTCTATAATAACACCATTTTTCAAACATACAAATTTTTTGGTCTCTTWTTTGTTATTTCATTTTKTTCTTYTTTTATTGTATTTTTATAATTGTTCAAAAAGTTGACATACTTTTTAAAACCATTTTTGGCATATGAAAATAACTCCTTTTCATAATTATCATCATATTCATTTAAATTTAAAARTTCCGCARYACAATTTTTTTTTTTGTTTTTCTTTTTTTTATTCTTTTCTTCTTCCGTTAAGTTA[C/T]TTAATGYSGTTTYCKTTTTTTTCWTTTTCTTTAATCTKCTRTCCATAAATAAGTTATCGTCATCGTAWATCTCATCGTCATCAGAAGTRTTATCGTCATAATTWTGATCATYACTATWTTCATCWTYATTTTTTAATTTATTCT…	ACGTTGGATGACTTCTGATGACGATGAGAT	ACGTTGGATGATTCTTTTCTTCTTCCGTT	aTTTTCTTCTTCCGTTAAGTTA	C	6903.5	aTTTTCTTCTTCCGTTAAGTTAC	T	6983.4	aTTTTCTTCTTCCGTTAAGTTAT
Hypothetical protein	PF07_0053	Pf_PF07_0053_MAL7_682814	7	627436	C	T	TACTGTTATTACTACTATTACTATTATTATTACTATTATCACTACTATTATTATTATTATTATTATTATTATTATTACTATTATTATTATTGTTATTGTTACTAATTAAAGGAGAATTATYATCACTATATAAAGAATCATTTTTAAATAATTCATCATTGTTTGAGAAAGATTGTCCATTTACATAATTTGCASAATCACTAAGATAATTATTAWTACYATTTTCAGCATAATAAAATTTCTGATGTTT[C/T]ATAAGAGGAGTTTGGTTAGAAGMAAAATTATCAGCAGYTSTYGAATAWYTATTATGTTCTTGATAAAAGAGATTATTCATATAGTTATTATTATTTTTCATATCATCCATAGTATTATTGTTAATATAAAATTCCTCATATGAA…	ACGTTGGATGTCAGCATAATAAAATTTCTG	ACGTTGGATGTAATCTCTTTTATCAAGAAC	tCTTCTAACCAAACTCCTCTTAT	T	7139.7	tCTTCTAACCAAACTCCTCTTATA	C	7155.7	tCTTCTAACCAAACTCCTCTTATG
RNA binding protein, putative	PF07_0066	PF07_0066_MAL7_761120	7	705744	C	T	ATCAAAGAATAATGATACAAGTAAAATTAAAGAATTATTAGAAGCTTTTGGAGAAATCAAAAATTTTGAATTTTTTTATGGAGATGAAACATCAGACACATATATAAGCTTAGTAGAATATGTAAATACCGAGAATGCTATACAAGCACA[C/T]AAAATATTAAATCAAAATACAAGTTATAAAATTCAATTCGAACATGAAATAATTAATGATCCTCATATAAATAATATAATTAAAAATAAATATATGAAAACAGAAAATTCGATACTTTCTCTACAAGTTCCTACGAAAGTAATCGTTCTT	ACGTTGGATGATTATTTCATGTTCGAATTG	ACGTTGGATGAATACCGAGAATGCTATAC	AGAATGCTATACAAGCACA	C	6061	AGAATGCTATACAAGCACAC	T	6140.9	AGAATGCTATACAAGCACAT
acyl-CoA synthetase (ACS5)	PF07_0129	PF07_0129_MAL7_1424575	7	1424575	G	A	TAAAAATAAATAATGAAGACCCTAATTTTATTGYTTCAATTGTATATACATCTGGAACATCAGGAAAACCAAARGGTGTTATGTTAAGTAATGAAAATTTYCACAATACTGTAGTACCATTATGTGATCATAATATAATAAAAGAATATAATCCCARAACACATTTTTCTTATTTACCAGTATCGCACATATATGAGAGA[A/G]TTMTTGTTCATATCTTWTTMATGTTAGGTGGAACTATAAATATATGGAGTAAAGATATAAATAAYTTCTCTAAAGATTTATTAAATTCTAAAGGTGAAGTACTAGCAGGTGTTCCTAAAGTTTTTAATAGAATYTATACCAATATTATGACAGAAATAAGTAATTTACCCCCTTTTAAGAGATGGTTAGTAAAA…	ACGTTGGATGCCATATATTTATAGTTCCACC	ACGTTGGATGCTTATTTACCAGTATCGCAC	ggatTATCGCACATATATGAGAGA	A	7696.1	ggatTATCGCACATATATGAGAGAA	G	7712.1	ggatTATCGCACATATATGAGAGAG
acyl-CoA synthetase (ACS5)	PF07_0129	PF07_0129_MAL7_1424709	7	1424709	T	C	ATAATAAAAGAATATAATCCCARAACACATTTTTCTTATTTACCAGTATCGCACATATATGAGAGARTTMTTGTTCATATCTTWTTMATGTTAGGTGGAACTATAAATATATGGAGTAAAGATATAAATAAYTTCTCTAAAGATTTATTAAATTCTAAAGGTGAAGTACTAGCAGGTGTTCCTAAAGTTTTTAATAGAAT[C/T]TATACCAATATTATGACAGAAATAAGTAATTTACCCCCTTTTAAGAGATGGTTAGTAAAACGTATTATATCTATRCGTAARGCTAATAATAATGGAAGTTTTAGTCAATTTCTTGAAGGACTTTTTAAAATTTCTTCAAAAATTAAAGASAAAGTAAACMCGAATTTACAAGTTATATTAAATGGTGGTGGAAA…	ACGTTGGATGGAAGTACTAGCAGGTGTTCC	ACGTTGGATGCTAACCATCTCTTAAAAGGG	accCTTATTTCTGTCATAATATTGGTATA	T	9103	accCTTATTTCTGTCATAATATTGGTATAA	C	9119	accCTTATTTCTGTCATAATATTGGTATAG
acyl-CoA synthetase (ACS5)	PF07_0129	PF07_0129_MAL7_1425627	7	1425627	T	G	TCTTTAAAAGATGACCATATGTTAGAAAAAACTGGAATTACTGAAGATAATTATAATGATAGATTAAATGATGAAGATATAAATCAATCTATTTTTGTTGAATATGTYAAAGARAAAATGATGGAAACTTATAAYAGTACAAAATTAAATAGATATAACATAATAAATCATATTTATTTAACATCTAAAATATGGGATAC[G/T]AATAATTATCTTACACCCACATTAAAGGTGAAAAGATTCTATGTATTTAAGGATTATAACTTTTTCATTGAAGAAGTTAAAAAAACATATAAACACAAATTAAAAGGAGTTGATGAAGTCAACAAAAATAAGGAARAAAAAGAAGRGRAGAAGAATGAAAAAAATAAAAACCAAAAAAATGAAGAGCAAAATTC…	ACGTTGGATGTAGATATAACATAATAAATC	ACGTTGGATGCACCTTTAATGTGGGTGTAAG	AATGTGGGTGTAAGATAATTATT	G	7403.9	AATGTGGGTGTAAGATAATTATTC	T	7427.9	AATGTGGGTGTAAGATAATTATTA
Surface-associated interspersed protein 8.2 (SURFIN 8.2)	PF08_0002	Pf_PF08_0002_MAL8_1312062	8	1310991	A	G	ACTTGAAGAATTAGCTAASRATACTAMGAACACGTATRAAAAAAAATGTCGTSACTTTAATTATTTTATKGATGATGTAAAGGATATGTTTATTAATCATRATTTGGTAAAATCTACTCCTSAAAWACTTMAAAAAGTATGGGAAARTRATATAGATAAAAAKTTACCAGRCTTGATGGMGAAAACAACCAAAAATACTTGTGTTAGAGTTGCACATGATTATGAAAAGRAATAYAGAGATTTGAGWARG[A/G]ACTTAGAAGATTTTTGTGACGAGAAAATKGMRRGATTAGMAAAATTAAASRTAAGCAATAATTAYATGAATGATTGTTTTGATTATAATAAATGGATAAACGAKAAAAGAAATRAATTTATTAYYGSTATGRCTGGTATGRATA…	ACGTTGGATGCTTGTGTTAGAGTTGCACAT	ACGTTGGATGTTTTCTCGTCACAAAAATC	CGTCACAAAAATCTTCTAAGT	G	6620.4	CGTCACAAAAATCTTCTAAGTC	A	6700.3	CGTCACAAAAATCTTCTAAGTT
Surface-associated interspersed protein 8.2 (SURFIN 8.2)	PF08_0002	Pf_PF08_0002_MAL8_1312312	8	1311241	C	G	RACTTAGAAGATTTTTGTGACGAGAAAATKGMRRGATTAGMAAAATTAAASRTAAGCAATAATTAYATGAATGATTGTTTTGATTATAATAAATGGATAAACGAKAAAAGAAATRAATTTATTAYYGSTATGRCTGGTATGRATAGAAGAAAAAAAMAAMWGTATTTRCGAAWATCGGATTCATGTGATCTTAATAATTTAGCAAATTTATTTTTAAATATAATCTGTACCAGGCCTAGGGATGTTCCTG[C/G]TAAACCTAGTAGTAAAGATARTGGAGTAAAGGATAWAAAAAAAGATGACRGATCTGAGGRAGAAGTAGTTAAAGATGATAATGGTGATACTTCTAAGGGAACCTCGAGCGATGGAGATAAAGATAAATCTGTGGAGGATACATA…	ACGTTGGATGGTTCCCTTAGAAGTATCACC	ACGTTGGATGTCTGTACCAGGCCTAGGGAT	CCTAGGGATGTTCCTG	C	5135.4	CCTAGGGATGTTCCTGC	G	5175.4	CCTAGGGATGTTCCTGG
Surface-associated interspersed protein 8.2 (SURFIN 8.2)	PF08_0002	Pf_PF08_0002_MAL8_1315720	8	1314649	A	G	ATATTTATTAGAAAGSCAAAAAATTATATGGCTAAAATGCATTAAGAGAAACAAATATATATTGGAAAAATGGAAAAATGAAGAATGGTTTAAAAAGMTGAAATACAATTGGAATGATGAAGYAAACAGGAAATTACATGGAAATAATTTATATGAYAATGTAAATRCAAAWAATAAAAGAAATCCTATGATAGAAAGGCAAAAAATTATTTGGAGAAAATGGATTGCAAAGCATGTATATAATATTGAC[A/G]TAATGRAAAATGAAGAATGGTTTAAAGAATTTATAAAAAAATACGAAAAAGAAGATTATRATTATATAARTGGAACATATGAAATTCAAGAGGAARTAAAAAAGAAAAAATTATTRTCAAAARTTTTMATAKATRTATATATGA…	ACGTTGGATGCTTGAATTTCATATGTTCCA	ACGTTGGATGGGAGAAAATGGATTGCAAAGC	TGCAAAGCATGTATATAATATTGAC	A	7959.2	TGCAAAGCATGTATATAATATTGACA	G	7975.2	TGCAAAGCATGTATATAATATTGACG
Surface-associated interspersed protein 8.2 (SURFIN 8.2)	PF08_0002	Pf_PF08_0002_MAL8_1316409	8	1315338	A	G	ATAATTATATGTTAGAAATACAAAATGCTATAATGAAAAAATATTGGGATGATATRGAAATACAATGGATAGATTATGATAATAAAAYRGATTGGCTAAAAATAGCTGTTCAATTAAGTAATAACGAWAAAAATGTATGTARCAGCRGATATGATTATATTRGAAAKAATAATTTATATAATAAAAATAAATATATGWCYATAGAGGAACAAGATATGAAAGAAGTTGATACATATGACACATATGAAAA[A/G]AATCTTTTATTYTTTGAAARGATTATCAAAATGTATATKGAACTGTTGRGTGAATATAAAAAAGYTGACTKGGATAAAAACAAAGGAGATTTTTTAAAAATTGCTCTAGAAGAATTTGTAGAAACAAAATATGAAAAACAAAAT…	ACGTTGGATGATCTCCTTTGTTTTTATCC	ACGTTGGATGGAAGTTGATACATATGACAC	TGATACATATGACACATATGAAAA	A	7648.1	TGATACATATGACACATATGAAAAA	G	7664.1	TGATACATATGACACATATGAAAAG
Surface-associated interspersed protein 8.2 (SURFIN 8.2)	PF08_0002	Pf_PF08_0002_MAL8_1316882	8	1315811	A	G	TTATTRTKGAATAAATGGATAGAAAKAAAAAGATATATWATTGAAAAATGGAAAAATGAAGAATGGTTTGAGAAATTAAAGAGMGMATGGAAAAAAGAACAAAATAAAGATATAAAGCAAGATCAAATACAAATWTTKATKGAAAAAAAARAAAACAGTGWTACTGAYAATTATGATAATATTAATATATTRASAGAAATAGAAAAAATATTATGGAGAAATTGGTTAAGAAATCAAAAAAGTGTAATGR[A/G]AAAATATAAGGATCAGAAATGGTTTAAAGWTGTATTATATAAATATGAGAAAGAACTAAAAGAATTAGAAAAWTTAAAAAGMGAYTATCTGAAAAATGATATATYGAAAATAATGGATGAAGAATTAGATATGAAGAATAGARA…	ACGTTGGATGGGAGAAATTGGTTAAGAAATC	ACGTTGGATGCTTTAAACCATTTCTGATCC	tACCATTTCTGATCCTTATATTTT	G	7480.9	tACCATTTCTGATCCTTATATTTTC	A	7560.8	tACCATTTCTGATCCTTATATTTTT
inositol polyphosphate kinase, putative (IPK1)	PF10_0078	PF10_0078_MAL10_323640	10	323640	A	T	ATAATAATAATAATATAAATAACGATTYTGCTATATCTAATAAATTAAGTATATGTGAAAAATTGAGCATGGATAATAAGCTAAGCAGTATATCGAATAATAGTAATCATCAAGATATTCTTCCCAATTGTTTTAAGAATGATGAAGAAA[A/T]TATACATAAGGATAAGAACAGAGATGAAATAATAAATTGTAATAATACAAATGTAATAGAAACGGAGTATTTAAATAAAATATGTGAAAATGATAATTATACAAATAATTATGAAGAGAATTATAAAAATAATTCTTTCCTCAATAGTAA	ACGTTGGATGTCATCAAGATATTCTTCCC	ACGTTGGATGTTCATCTCTGTTCTTATCC	TCTCTGTTCTTATCCTTATGTATA	T	7520.9	TCTCTGTTCTTATCCTTATGTATAA	A	7576.8	TCTCTGTTCTTATCCTTATGTATAT
syntaxin, Qa-SNARE family (SYN13)	PF11_0052	PF11_0052_MAL11_179807	11	179807	T	G	TTGTTCAAATAATTCTTTATATAATTCTTGTATATTTATTATATCTTTATGTAATTTTTTAATTTCTTTATTTTTCTGAGTTAATATTTCATTTTCTATATCTACAGTATTTATAGAAACAAATTGTTTCTCTTGACCATAATTATTATT[G/T]TCCTGCTCATAATTATTATTTTCTAAAAGATATTCATTTACTTCATTTTTCTTATCACCAGTAAATATATTACTTTTATATTTTTTTTTCTTTTTATATGTTTTTTCTTCTATAGTACTATCAACACTCTGGAATTCCGTACTATTATTA	ACGTTGGATGCAAATTGTTTCTCTTGACC	ACGTTGGATGCTGGTGATAAGAAAAATGAAG	aagTAGAAAATAATAATTATGAGCAGGA	G	8972.9	aagTAGAAAATAATAATTATGAGCAGGAC	T	8996.9	aagTAGAAAATAATAATTATGAGCAGGAA
mitogen-activated protein kinase 2 (MAP2)	PF11_0147	PF11_0147_MAL11_536092	11	536093	C	T	ACTATATATAACTCATCAAATTTTAATAAATCTTCAGGAATAATTAAATCATGTAATCTTATAATATAATCACTCTTTAATCTATTCAATATTGTTATTTCTCTTAATATTCTTTTACAATCTATTAAATCTTCAAACATTCTATTAACC[C/T]TCTTTATAGCCACATTTTTATTTGCATTTTTATCATAAGCTAAATATACATATCCATAGGATCCTCTACCAATCAAATGTTTTATTTYGTAATTATCTGGTACCTTTACATTTTTAATAATAGCTTCTTTGATATTTATTTTCTCTTCTT	ACGTTGGATGGGTAGAGGATCCTATGGATA	ACGTTGGATGCTATTAAATCTTCAAACATTC	TTAAATCTTCAAACATTCTATTAACC	C	8094.3	TTAAATCTTCAAACATTCTATTAACCC	T	8174.2	TTAAATCTTCAAACATTCTATTAACCT
cysteine proteinase falcipain 3 (FP3)	PF11_0162	PF11_0162_MAL11_584404	11	584405	A	T	WTTTATATWTATATATATATTGACTTATTTGTTCATTTCTTTTTATTAAGGAAAATCTWTTTTATTATTATGTTTATTCAAGTAATGGTACATAAGCTTCTGTTCCAATTGAACAAGTTTTTTTGTATCCATTTTCATCAGTTTCTAGAT[A/T]AATATATCCTCCTTCTCCCCAATCAGATCCCCATGAGTTTTTAATGATATAATAATAGAATTTTTCCATTCTTCCAGTATCTTCATTATAAATATCTTTCATACCATAACCTACAAGTATAACCGCATGATTTGGTGCTGCTCCACATTC	ACGTTGGATGGTACATAAGCTTCTGTTCC	ACGTTGGATGATCTGATTGGGGAGAAGGAG	GGGGAGAAGGAGGATATATT	T	6581.3	GGGGAGAAGGAGGATATATTA	A	6637.2	GGGGAGAAGGAGGATATATTT
Apical Membrane Antigen 1	PF11_0344	PF11_0344_MAL11_1294353	11	1294353	C	A	AGAAAGAAGTAATTATATGGGTAATCCATGGACGGAATATATGGCAAAATATGATATTGAAGAAGTTCATGGTTCAGGTATAAGAGTAGATTTAGGAGAAGATGCTGAAGTAGCTGGAACTCAATATAGACTTCCATCAGGGAAATGTCCAGTATTTGGTAAAGGTATAATTATTGAGAATTCAAATACTACTTTTTTAA[A/C]ACCGGTAGCTACGGRAAAWCAAKATTTAAAAGATGGAGGTTTTGCTTTTCCTCCAACARAWCCTCTTATRTCACCAATSACATTARATSWWATGARASATYYTTATAAARATAATRAAKATGTAAAAAATTTAGATGAATTGACTTTATGTTCAAGACATGCAGGAAATATGATTCCAGATAATGATAAAAATT…	ACGTTGGATGGGAAAAGCAAAACCTCCATC	ACGTTGGATGTGTCCAGTATTTGGTAAAGG	gATTGAGAATTCAAATACTACTTTTTTAA	C	9136	gATTGAGAATTCAAATACTACTTTTTTAAC	A	9160	gATTGAGAATTCAAATACTACTTTTTTAAA
Apical Membrane Antigen 1	PF11_0344	PF11_0344_MAL11_1294376	11	1294376	T	G	ATCCATGGACGGAATATATGGCAAAATATGATATTGAAGAAGTTCATGGTTCAGGTATAAGAGTAGATTTAGGAGAAGATGCTGAAGTAGCTGGAACTCAATATAGACTTCCATCAGGGAAATGTCCAGTATTTGGTAAAGGTATAATTATTGAGAATTCAAATACTACTTTTTTAAMACCGGTAGCTACGGRAAAWCAA[G/T]ATTTAAAAGATGGAGGTTTTGCTTTTCCTCCAACARAWCCTCTTATRTCACCAATSACATTARATSWWATGARASATYYTTATAAARATAATRAAKATGTAAAAAATTTAGATGAATTGACTTTATGTTCAAGACATGCAGGAAATATGATTCCAGATAATGATAAAAATTCAAATTATAAATATCCAGCTGTT…	ACGTTGGATGTGTCCAGTATTTGGTAAAGG	ACGTTGGATGGGAAAAGCAAAACCTCCATC	cGCAAAACCTCCATCTTTTAAAT	G	7173.7	cGCAAAACCTCCATCTTTTAAATC	T	7197.7	cGCAAAACCTCCATCTTTTAAATA
Apical Membrane Antigen 1	PF11_0344	PF11_0344_MAL11_1295620	11	1295620	T	A	GTAGTTAAAGAAGAATATAAAGATGAATATGCAGATATTCCTGAACATAAACCAACTTATGATAAAATGAAAATTATAATTGCATCATCAGCTGCTGTCGCTGTATTAGCAACTATTTTAATGGTTTATCTTTATAAAAGAAAAGGAAATGCTGAAAAATATGATAAAATGGATSAACCACAAGAWTATGGGAAATCAAM[A/T]TCAAGAAATGATGAAATGTTAGATCCTGAGGCATCTTTTTGGGGGGAAGAAAAAAGAGCATCACATACAACACCAGTTCTGATGGAAAAACCATACTATTAAAATGTGAACTATAATAATTTCAACGTCTGATATAATCAGCTTCTCTTTTATGCTAAAAAAAAAAAAAATATATATATATTTATAAATATATT…	ACGTTGGATGGGAAATGCTGAAAAATATG	ACGTTGGATGGCCTCAGGATCTAACATTTC	cGGATCTAACATTTCATCATTTCTTGA	T	8470.6	cGGATCTAACATTTCATCATTTCTTGAA	A	8526.4	cGGATCTAACATTTCATCATTTCTTGAT
Hypothetical protein	PF11_0347	PF11_0347_MAL11_1302186	11	1302186	G	C	AAAATATGTGGTCAATTATAAATTTTTGAATGTTTATGATTTTTTAAAATAGTATATATATATATATGTACATATATGTACATATATGTATATGTATATAATATATATATATATTGTATATACACAAAAAAAAAAAAAAAAAAAAAAAAAAGAATATATACATATTTTCATATTCCGGAACAAAAATGATTGAAGCACCT[C/G]CTAATATTCAACTTCATGGAAATGAATATAAAGAAGAATGTATATATTCCTCAATTGATAATTTTAATGGTCCTTTTGATTATTTAAATTATTATTTTTTGTGTGAAATTGTTTTTGATGATTTTAGTTTTAAATCRCCATATCACTGTTATTTTTTTTTAAGAAATCAATTTGAAAATTTTAAAAATSTACAT…	ACGTTGGATGATTCATTTCCATGAAGTTG	ACGTTGGATGCATATTCCGGAACAAAAATG	ggAAAATGATTGAAGCACCT	C	6421.2	ggAAAATGATTGAAGCACCTC	G	6461.3	ggAAAATGATTGAAGCACCTG
Hypothetical protein	PF11_0347	PF11_0347_MAL11_1305885	11	1305885	C	T	TGAAAGAAGAAGTGGAAGAAAAAGTGAAAGSAAATCTGAAAATAGAAGAGAAAGTACTAGACGWGAAAGTAGACGTTCAAGAAGATATTCAAGAAAATCTGATACTGAATCAGATGATGATAATAATAGTGAATATTCCAATATAAGAGATATTGAAAAATATARAAAASATAAAAGAAAAAAATATCCTACTTCATGTT[C/T]TGTTAGTAWTTCATATTCTGAGAGTAATAGATCATATGAMRCTGATCTAAAGAAGGAAAGAAAARCAAARAARCATGTTGGTYCGAAAAGGAATAKTTAAAAAAAAAAATAATACGAATATTAAAAAAAACAAAAAAAAAAAATTAAATTGAAAAAAAATAAAATAAAATAAAAAAAAAAATAATAAAAAAAAA…	ACGTTGGATGCTATTACTCTCAGAATATG	ACGTTGGATGGTGAATATTCCAATATAAGAG	AGAAAAAAATATCCTACTTCATGTT	C	7879.2	AGAAAAAAATATCCTACTTCATGTTC	T	7959.1	AGAAAAAAATATCCTACTTCATGTTT
Hypothetical protein	PF11_0349	PF11_0349_MAL11_1313978	11	1313978	G	T	TGTAAATAATGAAAAYTKTATAAAATTYTTAGACAYRGACAATATTCTGAATGTGTTTCATGATATAGAKARMRTTTTYCATTCACGATTTTATAAAGAAATTAAAGAARTAAAAAGCTACATTTTTGAAATKATAAAATTGTTAAATAAAASTGATGAACTTAKTGTTAAAATTAATACAACATTTGATTCGATTAAAR[G/T]TAAGAAAAATATGTTGATTAAAACAATGGATGAACGATTTAACACRGCTATTCCTATCATTAGCTATTTTGAARGAATGRCATATAATTTAACTAAAGAAAATAATAATATAAATTTCTWTGAAATGATGGTACAATATGGTAATGATTTAAATAGTGYTATAAAGAATGCGCTTGTAGAATATGTWTATACGT…	ACGTTGGATGTTAATACAACATTTGATTCG	ACGTTGGATGGTTAAATCGTTCATCCATTG	cCCATTGTTTTAATCAACATATTTTTCTTA	G	9318.1	cCCATTGTTTTAATCAACATATTTTTCTTAC	T	9342.1	cCCATTGTTTTAATCAACATATTTTTCTTAA
heat shock protein 70 (Hsp70-3)	PF11_0351	PF11_0351_MAL11_1320850	11	1320850	A	G	CAGTACCAGCTTATTTTAATGATTCACAAAGACAAGCCACAAAAGATGCTGGTAAAATTGCAGGATTAGATGTTTTAAGAATTATTAATGAACCAACTGCTGCCGCTYTAGCATTTGGATTAGAAAAGAGTGATGGYAAAGTTATTGCTGTATATGATTTAGGTGGTGGTACATTTGATATTTCTATTTTAGAAATTTTA[A/G]GTGGTGTTTTTGAAGTGAAGGCTACSAAYGGTAATACATCTTTAGGAGGAGAAGAYTTTGATCAAAGAATATTAGAATATTTCATTTCTGAATTTAAKAAAAAAGAAAATATTGATTTAAAAAATGACAARTTAGCTTTACAAAGATTAAGAGAAGCAGCTGAAACAGCCAAAATTGAATTATCTAGTAAAACR…	ACGTTGGATGCCTCCTAAAGATGTATTACC	ACGTTGGATGTTTAGGTGGTGGTACATTTG	gACATTTGATATTTCTATTTTAGAAATTTTA	A	9774.4	gACATTTGATATTTCTATTTTAGAAATTTTAA	G	9790.4	gACATTTGATATTTCTATTTTAGAAATTTTAG
Farnesyltransferase beta subunit, putative	PF11_0483	Pf_PF11_0483_MAL11_1890818	11	1890821	A	T	ATTTCRTAAATTAAGAAGAATATGGAACCCATCCAAAATGARTARCATGAATCRACCAAYTTATTTGTTCTTCCCATGAATGCRCCTTCTRTATTACTTTGTTTATTCATTAACCAATGTGTTAAATTTTTWAGATTTATTTKATTAAYTTTTCCTAWTATACATAAGGTAGCTAAGGCACAATAAGAATATCCTSCATGASATTCTTGGWATTTTTYACTTGTAAAMCCCCCTTCATAATTTTGACATG[A/T]YAAAATATATTTTTCAACATTTTTTTTAACCTCATTTGTTAATATATGACACATAGAACAAATAGATAYAGCACAATAAGTTCCTCGCATATCRATTTCTCCATTTATATGTACTCTRAAAGATCCATCTGTACATTTCAATTT…	ACGTTGGATGTGAGGTTAAAAAAAATGTTG	ACGTTGGATGCATAAGGTAGCTAAGGCACA	gagaCCCCTTCATAATTTTGACATG	A	7887.2	gagaCCCCTTCATAATTTTGACATGA	T	7943.1	gagaCCCCTTCATAATTTTGACATGT
sodium/hydrogen exchanger, Na , H antiporter (NHE)	PF13_0019	PF13_0019_MAL13_171448	13	171246	A	C	TCATTTCCTATATTATTACTACTAVAACATGAGTTACCATCATATCCTTCTTTGATATTTTTTTTATCATATTTCTTTTTTCTTTTTTTATTATCAGCATGATACTTACGAACATGTTCATGATAATGTTCACACATTTTTTTTTTAGGT[A/C]TTGCAGTGCATGGACCAAAATTAAAACCTCCTGAACAAGCACTGCAAGAAGATTTATTATTAACTCTATTAAATAATTTTAAACTTTTCTTTTTCTTTTTATCTTTATCATTATTTAACAAAAATAAACTTCTGTCATTAGGACCCTTAG	ACGTTGGATGTCAGCATGATACTTACGAAC	ACGTTGGATGGTGCTTGTTCAGGAGGTTTT	GTCCATGCACTGCAA	C	4824.2	GTCCATGCACTGCAAG	A	4864.1	GTCCATGCACTGCAAT
Surface-associated interspersed protein 13.1 (SURFIN 13.1)	PF13_0075	Pf_PF13_0075_MAL13_103161	13	103058	C	T	TCAAAAATTATAAATATAAAAACTTATATTAATAATGGMAYCATATRTARAATTWAATATACCATTAMWACYTAAGAAACMCAAAACTCSTGAATATWATAAATACTCGCAARAGTTATTSGAMGGTCTTATGGAATATATTGYGAAGCTGTYTCAATATRAATCTGAAAATGAAKGTARAAATATCTGCAGAAATATGAATTATTGGATAGAAGATATGAAAGATGAATTTTCAGAAAAAATTCTGCCA[C/T]ATTTTTTTTTTAAAGAAGATGAACAAGTATGGGATAAATATATTGAARATGAAYASTTAGTTAAACTAGATCCAATTATAGGASATKTTTGTAAGCGAAAAMCAATCCCATATATTAAAATGGTCAGAAATATAAGAAAAAAAT…	ACGTTGGATGTCCCATACTTGTTCATCTTC	ACGTTGGATGGGATAGAAGATATGAAAGATG	gTTCAGAAAAAATTCTGCCA	C	6356.2	gTTCAGAAAAAATTCTGCCAC	T	6436.1	gTTCAGAAAAAATTCTGCCAT
conserved Plasmodium protein, unknown function	PF14_0093	PF14_0093_MAL14_371220	14	371220	C	T	CTTCAAATAATTTAAGTGATCAAATTAATATACTTAATAATAATATTCAACATATAAATAGTAYTTTCAATAATTTAAGACAAAATAATATATATAAGAATAATGATAGCATAGAACTATTTATAAATAATAATTTAAAAAGTGRTGATA[C/T]TAACAAGTATGCAACTTTTTACAAAAATGTAAAAATTTCTGACAAAAATAATATGTATAAACAAAAAGAGGACAAGAAACAAATAAATAATAAAAATCCATATATATTTACATGCCAAAAGTATTTTATGCGACCATCAAATGTATTACA	ACGTTGGATGGAATAATGATAGCATAGAAC	ACGTTGGATGTTTTGTAAAAAGTTGCATAC	gGTAAAAAGTTGCATACTTGTTA	T	7372.9	gGTAAAAAGTTGCATACTTGTTAA	C	7388.9	gGTAAAAAGTTGCATACTTGTTAG
WD repeat-containing protein, putative	PF14_0101	Pf_PF14_0101_MAL14_407355	14	407355	C	G	TATAAGATATATSTTCATCATCMGTATCAYTCGAAAAATTAAAATCATAATCTGTTAATAASGGTACCTTATKATTATTTAAAAATATTTCTTCTGATRATAGCATATTTTTTTTTGTATTATAATTTTTTTCTTTATAATTATTAGGTYTAAATAAAAGATATTTTTTTAACATATGTCTACACGCGTATTTCATAGCTACATAAATCCGTTTTAATGTTTTCCTTTTATACCTCTTTCTTTCGTCTTT[C/G]TKTTCATTATCCATATAATCTTTTTCTMCTWCCTTTTYATTCYTTRMTTTATTTCTATTWATACACAAYTCYCCTTGAGTTAAKAGATKTACGAYATTWTYAATWTTGTTTTCTTTCATATACTTCAACTTTTTACTATTCATT…	ACGTTGGATGAGAAAAAGATTATATGGATA	ACGTTGGATGCTACACGCGTATTTCATAGC	cTACCTCTTTCTTTCGTCTTT	C	6502.3	cTACCTCTTTCTTTCGTCTTTC	G	6542.3	cTACCTCTTTCTTTCGTCTTTG
Hypothetical protein	PF14_0153	PF14_0153_MAL14_625051	14	625051	A	T	TATAGGCAAGGGAATAATATAGCTAAAAAAAAAAAAAAAAAAAAAAAAAAAAAATATATATAATATATAATATATATATAATATAAAATACGTTCTTACAATTTGTATATAATTACATTTAGTACATATATTTGAAAATACCTTTAATATGCCTAGCATAACAAACAAACAAAATGAAAAACACGATAAAGGTATAAAAA[A/T]ATAATCAYGATGTATATGTGAATATAAACATMGTATAATTTTTTTYTGTATATTTTTTTTCTGAATAATGTTCTGTATTGTTTTTTCATTGGACATGTTGTTAAGRASAGARRGGTAAAATATTAWAACAAATRAAAGTAKTATATGCTTTATRTGGGCTTCATATAAATGAAKGATATTACTTAGAAAAAAAT…	ACGTTGGATGGTTTATATTCACATATACATC	ACGTTGGATGGCCTAGCATAACAAACAAAC	gGAAAAACACGATAAAGGTATAAAAA	A	8357.5	gGAAAAACACGATAAAGGTATAAAAAA	T	8413.4	gGAAAAACACGATAAAGGTATAAAAAT
Hypothetical protein	PF14_0153	PF14_0153_MAL14_628077	14	628077	G	A	TAGAAATATAAACATTCTCTTCTTTATATGAATCAGATATATYATTATTCTTTTTTAATATWATTAYATGTTTTATAAAATTATTTACAAARAATGTTTSTYCTAAAAAATATTTCTCATCAAAWGTTKGTARTAAATGTACATATTTACAAYAATTATTACCATTATAATKGTTATTACTATGAATTTGATCATYATTT[A/G]AATCATTGAACTCTTTAAATGTAATATATACATTTATATCATCGATAAMTTTTGATTCCTTTAATCTCTTTATTTCTYTGTGTATCCTTTTCTTAAATATTTCATTTTTGTTTTTCAAYTTATCATCTTCAATSRGGWTATYAGATGAACTTTTAGCAAYATTCCTTAACATTTTATTATCATATATATTTTTA…	ACGTTGGATGGTTATTACTATGAATTTGATC	ACGTTGGATGAGAAATAAAGAGATTAAAGG	TTACATTTAAAGAGTTCAATGATT	G	7612	TTACATTTAAAGAGTTCAATGATTC	A	7691.9	TTACATTTAAAGAGTTCAATGATTT
liver specific protein 1, putative (LISP1)	PF14_0179	PF14_0179_MAL14_772431	14	772431	T	G	AMAATTTTKYTTTTTTTATAGGTATATTAATAACCTTTTTAGTTCTTTTCGAAGAAATTTTTATAACATTATTGTTGTTACTCTTTAATATATATTCTTCTTTATTTTTTATATTTTCCTTATTTTCAATTTTGTTTGATACGTAGGTAA[G/T]AATTTCATTTCCTTCCATATCCTCTTTTTTAAAAATATCATTGTTAGGCTTTGCTTCTGGCATTTTACTAGGATGAATATATAAGTAAAATTTTTTTTTTATTTCATTAAATTCATCTCTTATTAAATAAAAAATTTCATTCATTGAATC	ACGTTGGATGTTTCAATTTTGTTTGATACG	ACGTTGGATGTGCCAGAAGCAAAGCCTAAC	aAGGATATGGAAGGAAATGAAATT	G	7769.1	aAGGATATGGAAGGAAATGAAATTC	T	7793.1	aAGGATATGGAAGGAAATGAAATTA
Plasmodium exported protein (PHISTb), unkown function	PF14_0746	Pf_PF14_0746_MAL14_3190053	14	3190118	C	T	AAAAACAATGATGATTTAAATATTCAAGAATTTAACTTACTTATTTTGGCATGTAGGTTATTATGGAGAARAACCTTAACAAAAATAAAAGAAGAAGGMAAAAAATATCTTGAAAAACCTTTTAAAACTTTAGATAAAGAAAGATTAAAAATTAAGTCTAAAGGTGGTAATCCTTTGTTTTTTAAGGCTAATGAATTTTATGAAAARAATCCAGATTTAGTTACTTGCAAAAACGCCCATTTCCTAAATT[C/T]ATTAAAACAGGCRAATACTGAATTTGATGAAGACTKGTATGATGAAGAACAGGAAGAAAGAAAACAAAAAGAAAGGGATCAAGAATTAATAAAAAATRCCGAAAAGGAAATCCGGGGGGTTGCAGGTGCAAATGATGATTCTGA…	ACGTTGGATGCTTTCTTCCTGTTCTTCATC	ACGTTGGATGAGTTACTTGCAAAAACGCCC	tACGCCCATTTCCTAAATT	C	5944.9	tACGCCCATTTCCTAAATTC	T	6024.8	tACGCCCATTTCCTAAATTT
surface-associated interspersed protein 14.1 (SURFIN 14.1)	PF14_0747	Pf_PF14_0747_MAL14_3194986	14	3195051	C	T	TGRRCATATAAGAATAGAAGAATTAGAAAAGTTACGTCAAGGCATAAGAGAAACAAAAATAGAAAAATTAAAAAAAAAAATTCATGTTCCAACRAAAATTGATATTATAGAGGAGCCTTATAAAATTAAATTGTTAGAAAGAAAGAAATGGTTATGGAAAACAATTATAGAAATACATATGTTAATTTTGGAAGAACAAAGAAAAGCAGAATGGGAATTTAATAAAGGAGATTTTTTAAATATATGCATT[C/T]ACGAATTTTCAAATCAGGAAAAAAAACCAGATACAAATATAATAACAAGTGATTTATCATTTGATGAACCAGAAGTTATAGAAAATATACATATGGTGAATAAGCAAAGCGATATATGGTATAGATGGGTTGAACGACATGCAC…	ACGTTGGATGGGAAGAACAAAGAAAAGCAG	ACGTTGGATGGTATCTGGTTTTTTTTCCTG	gTCCTGATTTGAAAATTCGT	T	6393.2	gTCCTGATTTGAAAATTCGTA	C	6409.2	gTCCTGATTTGAAAATTCGTG
conserved Plasmodium protein, unknown function	PFA0410w	Pf_PFA0410w_MAL1_340657	1	339504	A	C	TTTTAAGTGTKCCTAAARATTTTAAAGAAAATAAAAAGAAYTTTTTAAATTCTTCTTTTTTAACAGATGAACAGATAAWGCTAGCTAATGAATATTATGATATATCATATGAAACCCTACAGATGATACAATTTTCTATTGTATGGTCAACATATATTTTTAAAATTAGTAATAAAGARATTRTTATAGAAAATAATAAAAAAGAAATAAATAAATCGGATATGAAGAAAAGTAAAAAGACGATTTTTAC[A/C]GAGGTTTTGTATTTAACATCTTCTTCGAATATTTATTCTTTTTTTGAATATTTATATGAACAAGATATTAAYTTTATATTACCATTATGYGTAACCGTTAATCAAATTAATAAATATATACARGATGARCACAGTTATATTATA…	ACGTTGGATGAATCGGATATGAAGAAAAG	ACGTTGGATGCGAAGAAGATGTTAAATAC	aGAAGAAGATGTTAAATACAAAACCTC	C	8604.7	aGAAGAAGATGTTAAATACAAAACCTCG	A	8644.6	aGAAGAAGATGTTAAATACAAAACCTCT
surface-associated interspersed protein 1.1 (SURFIN 1.1)	PFA0625w	Pf_PFA0625w_MAL1_496537	1	495388	A	G	TATTTTGTGCTTGTTAGAAACCCCAAAAAGTTAACAAAAGAAATAAAAAAATAAAAAATATACAAATACAAATATAGAAATAAAAAAAAAAAAAAAAAAAAAAAAAATGGAACAAATTGGTRTCGCAAATAATATTTTTACTGAAATAGGAAAGAATAKAGTTAAGARAAGTGGTCCTTTTGAAATATGKAGAAAAAARTTTATRGAAGAAGTATCTAAAAAAATAAGTAATTCATTAAACATTGAARAT[A/G]TAAAAGAATGCAAAAAAAATTGTAGAAAGATTAATTACTGGATGGACGATAAAGAAGAAGAGTTTGTATMAAAAAMWTTTTTTGYGTRTGAATATATTAYTTCTAATGTTTGGAAAAACGAATTTGAAAAGGYRATTATAAATA…	ACGTTGGATGGTGGTCCTTTTGAAATATG	ACGTTGGATGCGTCCATCCAGTAATTAATC	ACAATTTTTTTTGCATTCTTTTA	G	7206.7	ACAATTTTTTTTGCATTCTTTTAC	A	7286.6	ACAATTTTTTTTGCATTCTTTTAT
DNA repair endonuclease, putative	PFB0265c	PFB0265c_MAL2_242618	2	242618	A	G	ATTTTTTTTWTAATTAATATTTTTTAATAAATTCATATTTACTACAGGTGTACTATTMTTTTCATCTAACACATTAAGATGTTGCTTAAATTTATTTTCATGTACTTTTAATGTTTCTGAAATTTCCAACATTTCCGTATTATAATTACT[A/G]ATATCAATAATATCTACAGGTCTTCTCATACATAAAAACCCCTTAAACATTTTTGGTATGCTTTCATAATATTTTTTTCTAGCCATATGTTTTTTTCGTATTATTTGTTCATCAATATCATCATTATTATATACACCATTTTTATTTTGT	ACGTTGGATGATGTATGAGAAGACCTGTAG	ACGTTGGATGCTGAAATTTCCAACATTTCCG	ggtCAACATTTCCGTATTATAATTACT	A	8494.6	ggtCAACATTTCCGTATTATAATTACTA	G	8510.6	ggtCAACATTTCCGTATTATAATTACTG
Merozoite surface protein 5	PFB0305c-a	Pf_PFB0305c-a_MAL2_276069	2	276069	C	T	ATGTGGCACCTCATCATCTACATTGTCTAAAAATAAAAAGATATATAAATATAATATTATACATATATATATATATATATATATATATTTATTTATTTATTTATTGTTTTATTTTTTTCGTGTGTGTACTATATTTTATATATTAATATACAAATATATTACCAAAATGTAATCTATTTGGAGGTTCTTGACCTATTTCTGCATTYTCATTAATWTCAAGATCTAAAGGTTCTTCYCCATTYTCTTCTTT[C/T]GTCTCTGGATTATTAGAATTATGTTCTGATATATCAACAGAACGTGTTGCGCTWTCACTCGAATTTTCAYTACTATCKAAATTAKGGTTAYTGTTCTCTTTTTCTTCAGGTTCTTTTTGGATATTTTGTGAATTATTAGAATTG…	ACGTTGGATGGGTTCTTGACCTATTTCTGC	ACGTTGGATGGCGCAACACGTTCTGTTGAT	tggcACATAATTCTAATAATCCAGAGAC	T	8835.8	tggcACATAATTCTAATAATCCAGAGACA	C	8851.8	tggcACATAATTCTAATAATCCAGAGACG
ABC transporter B family member 4, putative (ABCB4)	PFC0125w	Pf_PFC0125w_MAL3_138918	3	142239	C	T	ATGGWAAAACCAAAAATAGCCTACYTAGMGATATATCWAAATTATTTAAAATTGTAAAAGAAAGCAAATTAATATTTGTAACTGGATTTTTATTAACAACSTTGTCAGCAATTGTCGATTCATACATTCCAATTTTTYTATCCAAAACGGTATCTTTTGTAATGGAAAGAAAAARWTTTACATTTCTTAAAATAYACAAAAMAAATTTGTCAGTTKTAAAAAATTTAATAGAATATCTCAAAWTTTATAG[C/T]ACGAACCCTTTCCATATGTATGTATTGATATCTGTTATAAGTTTATTATTTTMTTCCKTTCGTTCATATATTTTTAATGTGTGTGCATATRTAAGCACTAATAAATTACAAAAATATCTTTTCAATGTMTTGTTACATAAAAAT…	ACGTTGGATGCTTTTGTAATGGAAAGAAAA	ACGTTGGATGCAATACATACATATGGAAAGG	ACATATGGAAAGGGTTCGT	T	6163.1	ACATATGGAAAGGGTTCGTA	C	6179.1	ACATATGGAAAGGGTTCGTG
conserved Plasmodium protein, unknown function	PFC0325c	Pf_PFC0325c_MAL3_328977	3	332302	A	C	TATTATAAAACATGTTATCCATTTTATTTTTTTTTTCGYCTGCCTCCAGTTCATTATTATTAAGATTGAATTTATTATTTTGTTCATTGCTAATTCGATTTTTATGCATATATATATTCCTATTCCTATTAATATTATTATTTAGATTATCAGGGTCGTCAATTGTATTGTATTCATTCAATAGTTCATTATGTTTATAATACATATTATTTTCATCGAYATGTTTAWAKGTGGTATTTTTTTTTTTCTK[A/C]ATCATTCGATATTCTTCTTCTCCAGATTCTAAATTCATACTTTCATTAYTTATCTCACCAYTTTCTTCTCTTCTCTTATAACTCTTCTTTGGTAAATTTTTCAAATATGTCGTTGYATTGGTTCCTCCTRCAATATGATGATTA…	ACGTTGGATGGGGTCGTCAATTGTATTGTA	ACGTTGGATGTCTGGAGAAGAAGAATATCG	gtGAGAAGAAGAATATCGAATGAT	C	7785.1	gtGAGAAGAAGAATATCGAATGATG	A	7825	gtGAGAAGAAGAATATCGAATGATT
T-complex protein 1 subunit (CCT7)	PFC0350c	Pf_PFC0350c_MAL3_359206	3	362531	G	T	ATTTATCTATTCATCCACTTCACTTTTTTTATTTCTTTTTTTACCTATTTAAATTTTCCCCTTATGAGTAAGGACTTCTCTGTGTTCCTGCTGCACTACTTGGGTTTTTAATWRTTTCGTCTATMGATAAAATCAAGCATGCTGCTTCMGTWGCACTATATATAACATTTCTTTTTATTTTGGTTACTTCGAAAATACAGTTATCATATGCATTAATRATATCTCCTTCCATACAATCTACACCATACCA[G/T]ATATCGCWAGTTTGTTCAGAATGYTTTTTTCTTAATTTGTTTAAGATATCTGTTGAATCATATCCTGCATTATGTGATAAATGTCTAGGTATAGATTCTAATGCTTTTGCAAATGAGAATAAAACAATTTGTTCTTTATTACAT…	ACGTTGGATGTGCAGGATATGATTCAACAG	ACGTTGGATGCCTTCCATACAATCTACACC	aATACAATCTACACCATACCA	G	6598.4	aATACAATCTACACCATACCAG	T	6638.3	aATACAATCTACACCATACCAT
surface-associated interspersed protein 4.1 (SURFIN 4.1)	PFD0100c	Pf_PFD0100c_MAL4_136088	4	129631	C	G	TCTTGTTTTTTAWCTWCTTCTATTATTTTYATATGTATTTCRATKACAKTTTTCCACATSATATCTTCTTCAGKATMTTTMGATTRTGYCTTTTTATTAATTTTCTTAATCAYTTCGATTTYYTCTTTGAAATTATTTTTTTTTTGCTCATATTTTATATTTTTTMTAAAATTATYATTATCATAGTTATTCAAATTCAYTGCYATTTTTAACCAATCTGTTTTATTATCATCWTCTATCCATTTTATTT[C/G]CATATCTTCCCAGTAATTTTTTAATATARMTTTTTGAATTTCTAATATATAATTATTAARTTTRTKARCTTGTATGTTATMTAAATTTTCKTTTTCTAYATGAAGAAAKTTTTTTCTTTCCCCTWCTTTCCATTCTTTTTTTAA…	ACGTTGGATGCCAATCTGTTTTATTATCATC	ACGTTGGATGTATATTAAAAAATTACTGGG	ATTAAAAAATTACTGGGAAGATATG	G	8008.3	ATTAAAAAATTACTGGGAAGATATGC	C	8048.3	ATTAAAAAATTACTGGGAAGATATGG
surface-associated interspersed protein 4.1 (SURFIN 4.1)	PFD0100c	Pf_PFD0100c_MAL4_139876	4	133419	A	G	TACCTTGAGATCTGMTTTCGTCAAACTGTCCCCCAACAGCATTACCAAATGCACATTCATCTCCAGAACAATATGTATGATGATCTTCATAATCTCCCTTTCCTGTATCTACAAGTTTATCATTATCAACTATATCATAACCTTCATATGGATATTTAATATGTTTAGGTTTCAGCCATTTACAATCTAAATCAGTACACTGAAAGATAGTATATTTATTATTAGGATGAGCGTATTTATTTATTTGTTC[A/G]CKTGTTTTYYTARTCCTATCATATTTTCCTTTTTCCTTATGATGTTTTGGTTCAGTACTATCTCTTGCATTTTTAGATTTTTTCCCTCCAGCAGGTGCACTAACTTTAGGTGTTTTAAATCTAGATGTATGTGRAMCCYCATCW…	ACGTTGGATGGCAAGAGATAGTACTGAACC	ACGTTGGATGTCAGTACACTGAAAGATAG	TGAGCGTATTTATTTATTTGTTC	A	7311.8	TGAGCGTATTTATTTATTTGTTCA	G	7327.8	TGAGCGTATTTATTTATTTGTTCG
surface-associated interspersed protein 4.1 (SURFIN 4.1)	PFD0100c	Pf_PFD0100c_MAL4_140623	4	134166	C	T	CATTTATATCACATTTGAACTTTGACTTTTCCAAATATTGTTTTATTTTTGAAATATCTAATTTATTCATTTGCCTTTTTATTTCATAGTCCCAACTACTTACCCAGGTATTAAAATTAATACAATCCTGTTCTGCATATTTTATGGCTTTTAAATCCCTCAATTTAGTAKCCCTATCTTCACAATAATCTTCTAATATTTTAATRACGTCCCTATACTTTTTATCATAATTATGTTCTGTTCTTAGACA[C/T]TTATTATGTGTAGTTKTAGCCATTAAWTTTGGTAAATTTTCATCAACTTCAYKTTCCCATAATTKCTTTCTTAATTYTTTGGGGAGACGTATTAATGAAGACKTGAGAAACTCATCTTTCATATCATCAATAAAATAATTAAAA…	ACGTTGGATGGAAGTTGATGAAAATTTACC	ACGTTGGATGCGTCCCTATACTTTTTATC	TAATTATGTTCTGTTCTTAGACA	C	7265.8	TAATTATGTTCTGTTCTTAGACAC	T	7345.7	TAATTATGTTCTGTTCTTAGACAT
surface-associated interspersed protein 4.1 (SURFIN 4.1)	PFD0100c	Pf_PFD0100c_MAL4_140864	4	134407	A	G	TCTTAGACAYTTATTATGTGTAGTTKTAGCCATTAAWTTTGGTAAATTTTCATCAACTTCAYKTTCCCATAATTKCTTTCTTAATTYTTTGGGGAGACGTATTAATGAAGACKTGAGAAACTCATCTTTCATATCATCAATAAAATAATTAAAATGTCGACATTCTTTATTAAGWATTTCTGATGGTKKTGTATCTAATTCATCTATTTTGTCTTCAACATAAACCTCAAAAACATTTCTAAATCTTTCA[A/G]TGGATATAGCCTTATCATTAAAATCATCACCTGYATTATCCAATKCAACTACAAAATGCATTGTTTATTTTTTATTACTATAAAGATGTTATATATATATATATATATTTTTTTTTATTTATTTGTTTACATTTCTGGTTTAAT…	ACGTTGGATGACAATGCATTTTGTAGTTG	ACGTTGGATGTGTCTTCAACATAAACCTC	gTCAAAAACATTTCTAAATCTTTCA	A	7854.2	gTCAAAAACATTTCTAAATCTTTCAA	G	7870.2	gTCAAAAACATTTCTAAATCTTTCAG
DEAD box ATP-dependent RNA helicase, putative	PFD0565c	PFD0565c_MAL4_523108	4	516211	A	G	TCCATAGGAYTGTTCKACTAATATAACATTTGGACATATTATTAAACCTAAAACATAATTATCCTTTATATTTGTTTTTTTTCTTAAATTATTTATTTGTATTATTATTTTATGTACAAGACAATTCATATAAGCTAATGTTTTCCCTGA[A/G]CTCTTAAATGAAGATATTAATAAATCATAGTTTTTTAAAAATAATGGAAAGGTAACATATTGAACGGTTGTTAAATATTTAACATTGAAATTTTTTATAAGACTTAACTTAATATAACTATCGAAATTTATGTTATCAAGTTTTTTATGT	ACGTTGGATGCGTTCAATATGTTACCTTTCC	ACGTTGGATGGACAATTCATATAAGCTAATG	tAGCTAATGTTTTCCCTGA	A	6040	tAGCTAATGTTTTCCCTGAA	G	6056	tAGCTAATGTTTTCCCTGAG
DNA polymerase alpha	PFD0590c	PFD0590c_MAL4_535833	4	528936	A	T	ATTGGATGGTATTTTTTTTAAATTGTCCTTTAATAAGAATAAGAAATACTCTAATATTAGATAAATATATTTTTTTGATATTAAAGGTTTTAAAGAATTTTTATTATATTCACAATTAATATTTGGACAATTTTTATCGTTTTTTAAAAA[A/T]ATACGTCTTGTTTTTAATGTACATCCTTGACATATATATAATTGTTTATAGAATATATTACATAAATGATGAATAAATGAGAATATATAATTTCGTATTTGTTCTATAGATAAATATGTAAGACATTTATTACATTTAAAATATTTAATA	ACGTTGGATGTTCACAATTAATATTTGGAC	ACGTTGGATGCAAGGATGTACATTAAAAAC	GATGTACATTAAAAACAAGACGTAT	T	7977.3	GATGTACATTAAAAACAAGACGTATA	A	8033.2	GATGTACATTAAAAACAAGACGTATT
Phosphoglucomutase-2 (PGM2)	PFD0660w	Pf_PFD0660w_MAL4_622635	4	615652	A	G	GAACAAATTTTAACTTTAAAAGAAGATTTAGTGAAACGAAACAAAATATTCAAATAAAATATATTAAAGAAAAYAAAAAGAAATATGYATTTTATACAGCCGTTACATCATTATCCTTATCAATAGCKTTKACTTATGCATATGARAAATTCGTACTTTATAAATGGAATCGTAGATATGATTATTATTATAATCCAAATATAAAATTTTTTGAAAARAARGAAAAAAAAGAAGGTAAAAAAGATAAAAA[A/G]AATACAACGAAACATATTATATTAGTTAGACATGGACAATATGAAAGAAGATATAAAGATGATGARAATTCTAAAYGTTTAACTAAAGAAGGRTGTAAACAAGCTGATATAACGGGTAAAAAATTAAAAGATATTTTAAATAAT…	ACGTTGGATGCATATTGTCCATGTCTAAC	ACGTTGGATGGGAATCGTAGATATGATTA	AAAAAAAGAAGGTAAAAAAGATAAAAA	A	8711.8	AAAAAAAGAAGGTAAAAAAGATAAAAAA	G	8727.8	AAAAAAAGAAGGTAAAAAAGATAAAAAG
Conserved protein, unkown function	PFD0705c	Pf_PFD0705c_MAL4_666173	4	659190	A	C	TATATTGTTGTATTTTTTCATCTTTTATATCTTTAGCTGAAATATTTTCATCTGAATCATCTGTAGATAATTTTTCATCATCATCWTCATCTTCTTCTTCATCATCTGATTGGATATTTATTTTCCTGGCTGTTGGAGAATACGTTGGTCTTCTCCTAGCGTTCCTAATAACTTTAGGGTTCATATTATTGTTTTTTTCAATTGGTTCTTTGTTAATTATATAMTCAYATTTATTGTTGCTTTCTTCAGT[A/C]GATTCATAATCGAAATTTTCTAACAAWACAGACAAAGTTCCACTGTTTGGCTAATACAAAAATGAATAAATAAATAAATAAATATATATACATACATATATATATAAAGTAGTCATTGTAATAGCAAATTAGAGGTGTTATACA…	ACGTTGGATGCTTTAGGGTTCATATTATTG	ACGTTGGATGCCAAACAGTGGAACTTTGTC	agTGTTAGAAAATTTCGATTATGAATC	C	8623.7	agTGTTAGAAAATTTCGATTATGAATCG	A	8663.6	agTGTTAGAAAATTTCGATTATGAATCT
conserved Plasmodium protein, unknown function	PFD0735c	Pf_PFD0735c_MAL4_680773	4	673790	A	T	GTRTATRATWCGAAAAYAATGTGGTATTATTATCCATGTAACCATTTGAGTTATTCACGTGAACGTTCTTTTTATAAATTATATCATTATTATTARTGYTGTCATTACTTMCAAACYTCTTGTCCTGATGRATCCTTTGGCTTTCTTCATAATCAAATMTGTTCATTGTATGAAGGTGGTGAYTTATGCTGTTAGTACAAATATKATTTRCMMAAGATTCATTAGYCTTTATATAATTTATATAAGAAGA[A/T]ATCAAATGGACTTTGTTATATATACTTTCTATTGAATATGATAAATTTTTTAGTTTACATATTTCAAACAATATTTTGAATGTTTTTTTTCTTAAATTTTTTATTATACATGATGATACAGCAAAACATCTATAAAARAGAGCK…	ACGTTGGATGGTTCATTGTATGAAGGTGGTG	ACGTTGGATGAAGTATATATAACAAAGTCC	aaAAGTATATATAACAAAGTCCATTTGAT	T	9187.1	aaAAGTATATATAACAAAGTCCATTTGATA	A	9243	aaAAGTATATATAACAAAGTCCATTTGATT
Hypothetical protein	PFD0860w	PFD0860w_MAL4_792286	4	785305	C	T	YAYATATATATATATATATATATAWWTTCTTTTCTTTTYTTTTYTTTTTTTTATGATTATTTATTTATTTTCTTTTATGTGTGATGTATTTTTTTTTCAGACTTCTTGCCAAAACAATAAGATATATACAAAAGACATTTTATGTTGCTG[C/T]TGTGAGAAATACAAAAACGAGGATGGTAGCATATGCTCTTACAACAATTATAATAACATGAAAACTTATATATGTAAAGAATGCTCTTTATTAAAAAATAAAAATGAAAATAATAATTTATTTTTTGAAGAAAAAAAAAACATCACTAAT	ACGTTGGATGTTCAGACTTCTTGCCAAAAC	ACGTTGGATGAGCATATGCTACCATCCTCG	tATCCTCGTTTTTGTATTTCTCACA	T	7810.1	tATCCTCGTTTTTGTATTTCTCACAA	C	7826.1	tATCCTCGTTTTTGTATTTCTCACAG
Surface-associated interspersed protein 4.2 (SURFIN 4.2)	PFD1160w	Pf_PFD1160w_MAL4_1104525	4	1100085	A	C	ARCAGATTGGAARAATCTGCWGATAAAAGAATAAGTGTTGAMAGATTTAGGRAAATATTTGAAATTTATGTTKAAGATARACTTGAAGAATTAAAAARGYYAGGATCTGAAAAKTATGATAAGRATTGTCGAGATTTCAATTATTTTATSGATGATGTAAAAGAKGTATTTATAAATAATRAYTTGGTAAAARTCCCTKTTRAWKTTCGTAAGAKTATTTGGGAAACGCATGTTGACAAAAACTTACCGA[A/C]ACTTATGAAAAAMASTACTARTTSTAAATGTATTAGAAAAGAACATAATTATAAWAAAGAATATAGAGATATGACTCRAACGYTAGAAGATTTTTGTGAAGAAAAAWCRCGCAWKCKAGAAATTATAKATCAARWKGATTACGA…	ACGTTGGATGGAGTCATATCTCTATATTC	ACGTTGGATGTTTGGGAAACGCATGTTGAC	GTTGACAAAAACTTACCGA	C	6052	GTTGACAAAAACTTACCGAC	A	6076	GTTGACAAAAACTTACCGAA
Surface-associated interspersed protein 4.2 (SURFIN 4.2)	PFD1160w	Pf_PFD1160w_MAL4_1105671	4	1101231	C	T	GGTACTGGGTCTGCTATTTATTCGACAGATCAGGTACCTAGWAGGGAAGAAATTAAAAGCCCTGMTTCTWTATCTACATTARATRSYAGAGKAAGTACACATAATTTAARTGTYTCTAATRRGRGAAATMCTCTTRAGGKTGGGRRGGRAAAAAATAATGTTAAGATAAGTGAAMAAAATGKTCRTAATMTGGAAAGTTCTRTAGGAACAGATAAGGGTTYAGWTAAAAAWGAAGAAGAAGTAGCTGCTA[C/T]TTGTGATCCAAACGATCGAAACTGTTTTGATGGAAGATATATAAATGTTGATTATATAAGAGGTTTATTAAAGGGTAAACGTTCTGGTTCAGATGGAAGATCTAATATAAAACACATAATTTCTAATAACTTTGATGATAGTAA…	ACGTTGGATGTAGGAACAGATAAGGGTT	ACGTTGGATGCTTCCATCAAAACAGTTTCG	CGATCGTTTGGATCACAA	T	5769.8	CGATCGTTTGGATCACAAA	C	5785.8	CGATCGTTTGGATCACAAG
Surface-associated interspersed protein 4.2 (SURFIN 4.2)	PFD1160w	Pf_PFD1160w_MAL4_1107330	4	1102890	A	G	TTGATGATGTACTTATAAAAGTGGTAGATAGGGAAATAAATAGAGAAATAAATGGAAAAATAAATGGAGAAATAAATAGAGAAATAAATGGAGAAATAAATGGAGAAATRAATAGAGAAATAAATAGAGAAATAAATGGAGAAATAAATGGAAAAATRAATAGAGAAATAAATAGAGAAATAAATGGAGAAATTCCACTAAAAAAGRAGAAATGGATGTGGAAAACCATAWTAGAGATAGAAATGAAAGT[A/G]GTAGAAAAGTGTAAGAAAGAAGAATGGGAAGAAARYAAAGGWGATTTTTTAGAAATATGTTTAGATGAGTTTATAAAAAAAGAAAATGAATATAACAAAATACATAATAAAGTAATTATTGAAAAGAGTGTGTTAGAAAATCAA…	ACGTTGGATGAGAAATGGATGTGGAAAACC	ACGTTGGATGCCCATTCTTCTTTCTTACAC	TCTTCTTTCTTACACTTTTCTAC	G	7103.7	TCTTCTTTCTTACACTTTTCTACC	A	7183.6	TCTTCTTTCTTACACTTTTCTACT
Surface-associated interspersed protein 4.2 (SURFIN 4.2)	PFD1160w	Pf_PFD1160w_MAL4_1111077	4	1106637	A	G	AAGAAATATGGAGACAWTGGATTGAGAAAAATGTTAAACATATAAATSAATCAACAAAAGAACAGGAAMAARTTTTGGTAGATACAGAAAATAAYAAAATTGTGAATTCATCRGATTGTAAAAWAAACGAAAATAAGAACRAAYCATATTATATGAAAAAAAAAAATTTRAAAACAGTAYTTTTAGCAGAAATTCATATGGAAACAATGGAWAGATGTAAGGGRTTGAATTATAAAGRAGAGGACAAAAT[A/G]GAAACTGATGAAAATATTAAAGAATTRAAAATAGAGGAAGGAGAAAATAGTAAAACTAATTATATACATRAAACSATYTTACCAAAAGRTGAATGCAAAAAATCAAAATTGTCATTAAATGAAGAAAATAAAATGTGCAAACAT…	ACGTTGGATGGCAGAAATTCATATGGAAAC	ACGTTGGATGTACTATTTTCTCCTTCCTC	cAATTCTTTAATATTTTCATCAGTTTC	G	8411.5	cAATTCTTTAATATTTTCATCAGTTTCC	A	8491.4	cAATTCTTTAATATTTTCATCAGTTTCT
Pre-mRNA-processing ATP-dependent RNA helicase prp5, putative (PRP5)	PFE0430w	PFE0430w_MAL5_358599	5	358599	A	C	TAATGAAGAGGAAGAAAAWAARAAAAAAAAAAAAAAAAGGGATTCTAAAAAATATAGTGTAGATGATTCTTATAATAAAACAAAAAATAAAATATATAATGATCATAAAACGGATGAATATCCTTCTTACGCATATAAAAAAAAATCATC[A/C]TATCATCATGTTCACCGTGAAAAATATCCAGACGAAAAAAGAAAGAAATATTATGAACATATTGGTAAAAAAAATAAAAGAAGAAGTTATGATTATTCTTCTAATTACGATGAAAGTGATTTTAGTAGTACATCTAGTTATTATAATGAA	ACGTTGGATGGGATGAATATCCTTCTTACGC	ACGTTGGATGCGTCTGGATATTTTTCACGG	ACGGTGAACATGATGATA	C	5858.9	ACGGTGAACATGATGATAG	A	5898.8	ACGGTGAACATGATGATAT
cation-transporting ATPase 1 (ATPase1)	PFE0805w	PFE0805w_MAL5_668974	5	668974	G	C	GTTAACAGGAGAATCTGTTCCTATASATAAAGAGCRGTTACCTTTTGAAGGAAATGCTATTATAAATAAAAATAATAAATATGASAGTAACGATGAAAAGGATGATTACCTTYGTATTTATAATAATAATGCTAGTATTAATATGATCAA[C/G]CGTAATCATTTGATCGAAGAAACGTTGGGRAAAAAGGATAGGGAATATAAAAGTAATACACATGATTTGTGTAGTATGRACAAGTTGTGTTATATTAATAACACATATGATGATATACATATGAAAAATAACAAAATGGATTATAATAAT	ACGTTGGATGCGATGAAAAGGATGATTACC	ACGTTGGATGCCCAACGTTTCTTCGATCAA	TCTTCGATCAAATGATTACG	G	6338.2	TCTTCGATCAAATGATTACGC	C	6378.2	TCTTCGATCAAATGATTACGG
cation-transporting ATPase 1 (ATPase1)	PFE0805w	PFE0805w_MAL5_669004	5	669006	A	G	AGAGCRGTTACCTTTTGAAGGAAATGCTATTATAAATAAAAATAATAAATATGASAGTAACGATGAAAAGGATGATTACCTTYGTATTTATAATAATAATGCTAGTATTAATATGATCAASCGTAATCATTTGATCGAAGAAACGTTGGG[A/G]AAAAAGGATAGGGAATATAAAAGTAATACACATGATTTGTGTAGTATGRACAAGTTGTGTTATATTAATAACACATATGATGATATACATATGAAAAATAACAAAATGGATTATAATAATAATAATAATAAWAAWAAWAAAAAAGAAATT	ACGTTGGATGCACAAATCATGTGTATTAC	ACGTTGGATGCGTAATCATTTGATCGAAG	TCGAAGAAACGTTGGG	A	5241.5	TCGAAGAAACGTTGGGA	G	5257.5	TCGAAGAAACGTTGGGG
Hypothetical protein	PFE1015c	PFE1015c_MAL5_836682	5	836685	A	C	ATAATTCAATTCTGATATATAATTCTCTTCTTTTTTTGAAAGGTTTTTGATTATATTTTGCATATCTCCTTCTTCTTCTAAATAGTTTAATGAAAATGTTAAATGAGCATATTGTGATTTAAAGGGTGAAAAGGATGGAAACGGAGGCCA[A/C]GATAAAAATATAGGGTTGGATGAAAATTTCCAAAATATAGAAGGAAGAAAAAAGAATTCTACAGATAATTGTGTTACATAAGGAAAATTATTATCAAATTGCATATAATCCATTTCTGAATATTTTTTATTCAATATTTTCCAATGTTTA	ACGTTGGATGTGGAAATTTTCATCCAACCC	ACGTTGGATGGGGTGAAAAGGATGGAAACG	TGGAAACGGAGGCCA	C	4898.2	TGGAAACGGAGGCCAC	A	4922.3	TGGAAACGGAGGCCAA
ubiquitin carboxyl-terminal hydrolase, putative	PFE1355c	PFE1355c_MAL5_1134201	5	1134206	A	G	AATTTGAAAAGAAAACAATTTGTCGATAATTTTWTTATCCGTTTGTTCATTTAAACAAGTTAAAATTGCATTCATACATTCCTCAGCATCTTGTTGTGCATATTGTTTCGTTCTTAAATTAACACTTTTAAATTTTGGATATACATCTCT[A/G]AAAGATTTTAACAAAGTTACAGGAACATATGGTTCTGATGATTTCTCAAATGAATGAGCAAATTCTATAAAAGAATCAAATAAYATATCTTTATTTGTTTTAATTAATTTACTTTCTTTTGATTTATAGCTTCTAAGAAAATTTCCTAAA	ACGTTGGATGGTTGTGCATATTGTTTCGTTC	ACGTTGGATGGAACCATATGTTCCTGTAAC	CCTGTAACTTTGTTAAAATCTTT	G	7225.7	CCTGTAACTTTGTTAAAATCTTTC	A	7305.7	CCTGTAACTTTGTTAAAATCTTTT
conserved Plasmodium protein, unknown function	PFF0175c	Pf_PFF0175c_MAL6_145371	6	145374	C	T	CCCTTTTTCCAAWATTTYCCATATAATTTRTCCAAATTATRTTCKAAATAATAARATGRCACACCCTCATTTATATTATTATTTTTATTTATTTTATAATTATTTATAGRAATGTAATTMAGTTTATGYACATCCAWTTTTGTATCACCAATCGTTGAAATGCTATCTTTTATAAATRTACCACTRTTAAACCAWTCAMCAAAAGCTGATGAATCAYCATARTTTGAATAAAATTTATCATTCACAATAT[C/T]ATRTTTTTGTTTCTTCTTTTTTCCYATAATATTAWTATTTTGTTCMYAATATATGTYCATRTGTCYCCTCTTTTTCTGKAAAATATTAAAATKTTTCTTASTATKCTTYTCKTCATTTTTAATAACATMCCTTGTATTTGATAT…	ACGTTGGATGGGAAAAAAGAAGAAACAA	ACGTTGGATGCCAATCGTTGAAATGCTATC	agTTGAATAAAATTTATCATTCACAATAT	C	9129	agTTGAATAAAATTTATCATTCACAATATC	T	9208.9	agTTGAATAAAATTTATCATTCACAATATT
Hypothetical protein	PFF0695w	PFF0695w_MAL6_605108	6	605113	C	T	AATGATGTATTGAATAATAAAAATATAGAAGAATGGGAAAAGACTTTAAAAAAATATGAAATTATTTTAGAAAATTCACATAATGCTTTAATAAATATGGAATTAATGAATAAATATAAAGAAGTTATGTGGAGTGAACATATGAAAGTA[C/T]TTAATCATTTAGATATCAATTTACAAAATAATATTAAAACATTAAAAGATGATATAGACAATATAAATAAAAAAAGAAAATTACATCAACTAAGTTATGTTAATGAGTTATCAACATTACAAAATGAAMAAAAAGAATACAAGAAAAAAA	ACGTTGGATGGTCTATATCATCTTTTAATG	ACGTTGGATGAGAAGTTATGTGGAGTGAAC	cTGGAGTGAACATATGAAAGTA	C	7078.7	cTGGAGTGAACATATGAAAGTAC	T	7158.6	cTGGAGTGAACATATGAAAGTAT
Hypothetical protein	PFF0990c	PFF0990c_MAL6_849882	6	849885	A	G	AAATTTTCTYCTATATGTTCATAAAAATGTTGAACTATATTTATATAATTAAAGGATATATATATGTGTGATAAAAACGTATATAATTGTAAACCTTTTATATTATTATATGTTTTAAGTAAATTTAAAAAGGTAGCTACATCGTGCAAG[A/G]TAAAAAATGTATTTATATATTTCGAAGTACATATTTTGTCTACAATATCAGAAATATTTTTATTATGATCTGTATTTAAACTATTATTACATAAAAAATTATAAAACCAATTTATATCATCATTTATATTTATTTTATTAATATTTAAGA	ACGTTGGATGGTAGACAAAATATGTACTTCG	ACGTTGGATGTAAAAAGGTAGCTACATCG	AGCTACATCGTGCAAG	A	5161.4	AGCTACATCGTGCAAGA	G	5177.4	AGCTACATCGTGCAAGG
DNA polymerase 1, putative	PFF1225c	PFF1225c_MAL6_1027654	6	1027653	A	G	GAAAAAAGTTTTCTATTAGGTTACTAGCCAAAGTATCGCTAATTAATAAACTTTTGGCTAGTCCATTTTCAGTTTGTCCATATAATATACCATATATAACAGTTTTGGTCATTCTTCTTAATTCATTGGTAACATCATTTGTATTAAATA[A/G]TACTTTGGCTGTTTCGATAAATACATCACTATAATTTAATAATTTCAATAATTGTTCATCAAAACTGAGATATGCCATGACAAATAATTCCATTTGTTTATAATCGAAGGTGATTAAATTTTTTTTATTCATGGTATATAAAGGATATGT	ACGTTGGATGACAGTTTTGGTCATTCTTC	ACGTTGGATGGATGTATTTATCGAAACAGCC	TCGAAACAGCCAAAGTA	G	5443.6	TCGAAACAGCCAAAGTAC	A	5523.5	TCGAAACAGCCAAAGTAT
Copper-transporting ATPase (CuTP)	PFI0240c	Pf_PFI0240c_MAL9_225540	9	225542	C	T	ACATAAGGATAAACYTARRTCAGCCGTTTTTAAGGCAAARCARTCGTTTATWCCATCTCCAATCAWACAAACTTTTCCTAAAATGATAAAAAAAAAAATAAAATAAAACAACGTAATATAATATAAACATATACATATATATATATATATATATATTTATTTATTTATTTATTTATTGATTTATATGATCCAACTTACCGTCATTCATTGATTGAACTTTCTTCACAAAKTGAACCTTCTCTAAGGGCAA[C/T]RTRTTAGAAGAYACGTTTTCCTTTTTTATACCTAATATTTTAGATATATAAAGAGMATTCATATAATTATCACCCGTACAGACATATACCTTTTTCTTYTCTYTCTTCAWGWAATTGATTAGTTCAAAAACCTCGGRTTTAATA…	ACGTTGGATGGGTATAAAAAAGGAAAACG	ACGTTGGATGGATCCAACTTACCGTCATTC	ACCTTCTCTAAGGGCAA	C	5401.6	ACCTTCTCTAAGGGCAAC	T	5481.5	ACCTTCTCTAAGGGCAAT
mitochondrial carrier protein, putative	PFI0255c	PFI0255c_MAL9_246426	9	246428	A	G	AATTTGATAAGGGATATTCATCAATAGGGTAATAGGTAAACTTAAATATAAGCTCCTTATGCCATTTTGTTTTAATAATTTAAGTGAATCTTTCGAATTTTTGTTTATACCTAATTGTATTCTTTGTTTTAATGTATCTATTGGTGTAAT[A/G]ATTAAATCATGTACTAAGGTTGCTAGAAAACCTGATACAGCTATACTAAAATAATTCAAATCGTATAATTTAAAATTTGATTTTTCAGATTTTATATCATTTGATACTGTACTAATATTTCTATTATTCATTTTTAATGAAGAATTATTT	ACGTTGGATGGTGAATCTTTCGAATTTTTG	ACGTTGGATGCTAGCAACCTTAGTACATGA	GCAACCTTAGTACATGATTTAAT	G	7268.8	GCAACCTTAGTACATGATTTAATC	A	7348.7	GCAACCTTAGTACATGATTTAATT
subpellicular microtubule protein 1, putative (SPM1)	PFI0460w	PFI0460w_MAL9_431939	9	431947	C	T	AACCATTACCCTTTGAGGGTGAAAGTAATTACAGGAGTGAGTTTGGTCCTAAACCATTACCTGAATTACCACCAAGACATGAAACTAAATTAGTTAAACAGTTGCCATTTGAAGGAGAAAGTAGTTATAGAACAGAATATATACGAAAGG[C/T]TCTTCCTGTTTGTCCAGTGGAATTATTACCTAAATATCCTACACCTACCTATCCATCTCAACATGTATTTTGGGATAGAGAAACAAAAAAGTGGTACTAAAAAATATATAAAGAAAAAGAATATACTAWAATATATAWATATATATATAT	ACGTTGGATGACAGTTGCCATTTGAAGGAG	ACGTTGGATGAGGTAATAATTCCACTGGAC	CTGGACAAACAGGAAGA	T	5532.7	CTGGACAAACAGGAAGAA	C	5548.7	CTGGACAAACAGGAAGAG
Hypothetical protein	PFI1010w	PFI1010w_MAL9_845479	9	845479	T	C	TTAAAAGAGATGGAATAAAAYCTAGTGGTTTGAATCTTGCTCATTTTAAAATATTACTTCCTTTATTAATAAAGTATAAATATGTTAATAATAATGTTTTTAAACTTTTATATTTATATTTTGAAAAGGATATAAAGGACATGATYCATA[C/T]ATTAACAAGCAACGTTAAAAAAAAGGAACGTARAGAAATTTGTAATGYTTTGTTTYATGATGTTAAAACAAAGGAACAAGAAAAAAATAAARAAAAATATCTTTCATATTTAAAATATGAAGAAATGAAAGAAAAAAAAGAGAACATGAA	ACGTTGGATGTGAAAAGGATATAAAGGAC	ACGTTGGATGCGTTCCTTTTTTTTAACGTTG	TTTTTAACGTTGCTTGTTAAT	T	6678.4	TTTTTAACGTTGCTTGTTAATA	C	6694.4	TTTTTAACGTTGCTTGTTAATG
Acyl-CoA synthetase (ACS7)	PFL0035c	Pf_PFL0035c_MAL12_63177	12	63177	C	G	AACCTCTGGAGATAATTTCCCACCTCCATTTAAGATAACATCCATATTAGGGTTTATCTTATCTYTWATTTTTCTTGATATATTAGTAATACCTTCAACAACTTTACTGAAATTTCCATTATTTTTACCTTTACGTAAATTTATAGCCTGTTTTGCTATCCACTTCTTACAACGTGATAAATTATTTATTTCCGTCATAATAGTTGCATACATTCTATTAAAAACTTTGGGTACTCCTAATATAATTTCA[C/G]CTTTTGAATTACATATGTCTGTATTCAAAAATTTTATATCTCTACTCCATATATTTATCTTTACAYCCAAAAACAAAGCAATGAAAAAAACAACCCTTTCATATATATGAGATACGGGTAAATAAGATAAATGTGTTGTTAGAG…	ACGTTGGATGGGGTTGTTTTTTTCATTGC	ACGTTGGATGTAAAAACTTTGGGTACTCC	aaggTGGGTACTCCTAATATAATTTCA	C	8544.6	aaggTGGGTACTCCTAATATAATTTCAC	G	8584.6	aaggTGGGTACTCCTAATATAATTTCAG
cysteine repeat modular protein 3 (CRMP3)	PFL0410w	PFL0410w_MAL12_382395	12	382400	C	T	AAAAAGAAATAAATAATCATTTTAATTTTTTACATGTGAATGAAATTTTAAACATTTCTTTTTTTAATGATAATCAAAATTATATATACAAGAATAAAAATAAACAAGAAAATGATACAAATATAGAAATCAATCCGGTATCTAAGCAAA[C/T]ATCTTTACATTCAAATAATATTTCTAATAAATATATGAGAAATAATTTTTTACAAATAAATGAAAAATTGTACATTAATAATTCCAATAATAATTMCRATGAATATATACACAAGGCTCAATGTACCAAATGCCCTAGAAAAATGTTTTG	ACGTTGGATGGTACAATTTTTCATTTATTTG	ACGTTGGATGAGAAATCAATCCGGTATCT	CAATCCGGTATCTAAGCAAA	C	6341.2	CAATCCGGTATCTAAGCAAAC	T	6421.1	CAATCCGGTATCTAAGCAAAT
isoleucine--tRNA ligase, putative	PFL1210w	PFL1210w_MAL12_1020461	12	1020461	T	C	TTTAAAGAAAATAAAGCGATAAATGAAATTTTAGAATTTAATCAAGACGATGTAACATATTTTTTGGAAAATTACTCACTTGTCATTAATGAAATAATAAAAAATAATAAAGAAAATAATGAAGGAAAAAACATATTGAATGGTAATGAT[C/T]TGTTTAATGAAACAAATTCGAATGATAGTTATTTAGAAGGGCAACATATATCAAATTATATATTAAAATTAAAAAATCAAATAATAGAGAAAATTATAAAGAAAGTAAAAATTCTTGTTCTTACTACACAAATGCACACAATATTTAATA	ACGTTGGATGTTGATATATGTTGCCCTTC	ACGTTGGATGGGAAAAAACATATTGAATGG	aAAAAAACATATTGAATGGTAATGAT	C	8305.5	aAAAAAACATATTGAATGGTAATGATC	T	8385.4	aAAAAAACATATTGAATGGTAATGATT
Myosin D (MyoD)	PFL1435c	Pf_PFL1435c_MAL12_1221469	12	1221479	C	T	ATTCTCCATATTATTCAATACGTAAATATTTTTATAGGTATGCATAAATAAATTTAAATTTTCATCACTGAATATGTCAAAGGTAGAGRTRTRGAAGTCATCTACATAACTTTTGTTTTTCTTAMTWAKAAAATTATTTTTTTCYTTGTATTCATTTATGTGTTCTTCCTTCCCATTATAGGYATTATCATGCACGTTGTCAATTTTGTTAATSGTCTTATYTTTATTTTGTAATKSATRTTYATATCTA[C/T]TAGTTTTATATAACTTAGGTAAATAGGTAGTRGGTACATTTTTTTCATCGCTTTGAATTTTTAAGGAWTTGATTTTTTTCTTAAGAAACCTTCTGATTGTTTTTAAATTTGGATAAGTGAATACGATGATATCTAAATCTTCAT…	ACGTTGGATGCATGCACGTTGTCAATTTTG	ACGTTGGATGGCGATGAAAAAAATGTACC	ACCTATTTACCTAAGTTATATAAAACTA	T	8784.8	ACCTATTTACCTAAGTTATATAAAACTAA	C	8800.8	ACCTATTTACCTAAGTTATATAAAACTAG
